# Supplementary material for: Comparative Study of Lefaxin Family in Two Asian Leeches: Hirudinaria manillensis and Whitmania pigra
Source: Biology (Basel). 2025 Jul 23;14(8):918. doi: 10.3390/biology14080918 (PMC12383447; doi:10.3390/biology14080918)
Supplement: Supplementary file 1 [file biology-14-00918-s001.zip]

Archive with 3 entries (3 files):
- File S1.txt
- File S2.txt
- File S3.txt
