# Supplementary material for: Comparative Study of Lefaxin Family in Two Asian Leeches: Hirudinaria manillensis and Whitmania pigra
Source: Biology (Basel). 2025 Jul 23;14(8):918. doi: 10.3390/biology14080918 (PMC12383447; doi:10.3390/biology14080918)
Supplement: Supplementary file 1 [file biology-14-00918-s001.zip › File S2.txt]

>lefaxin_Hman1_GXYL01
ATGGGTCACGAAATTCCAGAGCCTTTCGTCTGGGATGAATCGTTTAAAGTTTTTTACGATCACTTGGACAACCAGCATAAAGGTCTGTTTCAAGCCATTTTTGATGTAGGAACCTCACCCTCGGATACTCACACGTTGGGCACCCTGGTTAATCTTATGCAAGAACATTTTGAACATGAGGAGCATGACATGAAAAAAGCAAACTTTGATGGTTTGGATCATCACAAACATGCACACGACGAGTTCCTCAAATCATTAAGAGCTGTTTCAACACCGGTACCAAGCGACAAAGTTGTTTGGGCCAAAGAATGGCTTGTTAACCACATCAAGGCCATCGATGCATTGTATTCCGGAAAATTGTGA
>lefaxin_Hman1_GXYL02
ATGGGTCACGAAATTCCAGAGCCTTTCGTCTGGGATGAATCGTTTAAAGTTTTTTACGATCACTTGGACAACCAGCATAAAGGTCTGTTTCAAGCCATTTTTGATGTAGGAACCTCACCCTCGGATACTCACACGTTGGGCACCCTGGTTAATCTTATGCAAGAACATTTTGAACATGAGGAGCATGACATGAAAAAAGCAAACTTTGATGGTTTGGATCATCACAAACATGCACACGACGAGTTCCTCAAATCATTAAGAGCTGTTTCAACACCGGTACCAAGCGACAAAGTTGTTTGGGCCAAAGAATGGCTTGTTAACCACATCAAGGCCATCGATGCATTGTATTCCGGAAAATTGTGA
>lefaxin_Hman1_GXYL03
ATGGGTCACGAAATTCCAGAGCCTTTCGTCTGGGATGAATCGTTTAAAGTTTTTTACGATCACTTGGACAACCAGCATAAAGGTCTGTTTCAAGCCATTTTTGATGTAGGAACCTCACCCTCGGATACTCACACGTTGGGCACCCTGGTTAATCTTATGCAAGAACATTTTGAACATGAGGAGCATGACATGAAGAAAGCAAACTTTGATGGTTTGGATCATCACAAACATGCACACGACGAGTTCCTCAAATCATTAAGAGCTGTTTCAACACCGGTACCAAGCGACAAAGTTGTTTGGGCCAAAGAATGGCTTGTTAACCACATCAAGGCCATCGATGCATTGTATTCCGGAAAATTGTGA
>lefaxin_Hman1_GXYL04
ATGGGTCACGAAATTCCAGAGCCTTTCGTCTGGGATGAATCGTTTAAAGTTTTTTACGATCACTTGGACAACCAGCATAAAGGTCTGTTTCAAGCCATTTTTGATGTAGGAACCTCACCCTCGGATACTCACACGTTGGGCACCCTGGTTAATCTTATGCAAGAACATTTTGAACATGAGGAGCATGACATGAAGAAAGCAAACTTTGATGGTTTGGATCATCACAAACATGCACACGACGAGTTCCTCAAATCATTAAGAGCTGTTTCAACACCGGTACCAAGCGACAAAGTTGTTTGGGCCAAAGAATGGCTTGTTAACCACATCAAGGCCATCGATGCATTGTATTCCGGAAAATTGTGA
>lefaxin_Hman1_GXYL05
ATGGGTCACGAAATTCCAGAGCCTTTCGTCTGGGATGAATCGTTTAAAGTTTTTTACGATCACTTGGACAACCAGCATAAAGGTCTGTTTCAAGCCATTTTTGATGTAGGAACCTCACCCTCGGATACTCACACGTTGGGCACCCTGGTTAATCTTATGCAAGAACATTTTGAACATGAGGAGCATGACATGAAGAAAGCAAACTTTGATGGTTTGGATCATCACAAACATGCACACGACGAGTTCCTCAAATCATTAAGAGCTGTTTCAACACCGGTACCAAGCGACAAAGTTGTTTGGGCCAAAGAATGGCTTGTTAACCACATCAAGGCCATCGATGCATTGTATTCCGGAAAATTGTGA
>lefaxin_Hman1_GXYL06
ATGGGTCACGAAATTCCAGAGCCTTTCGTCTGGGATGAATCGTTTAAAGTTTTTTACGATCACTTGGACAACCAGCATAAAGGTCTGTTTCAAGCCATTTTTGATGTAGGAACCTCACCCTCGGATACTCACACGTTGGGCACCCTGGTTAATCTTATGCAAGAACATTTTGAACATGAGGAGCATGACATGAAGAAAGCAAACTTTGATGGTTTGGATCATCACAAACATGCACACGACGAGTTCCTCAAATCATTAAGAGCTGTTTCAACACCGGTACCAAGCGACAAAGTTGTTTGGGCCAAAGAATGGCTTGTTAACCACATCAAGGCCATCGATGCATTGTATTCCGGAAAATTGTGA
>lefaxin_Hman1_GXYL07
ATGGGTCACGAAATTCCAGAGCCTTTCGTCTGGGATGAATCGTTTAAAGTTTTTTACGATCACTTGGACAACCAGCATAAAGGTCTGTTTCAAGCCATTTTTGATGTAGGAACCTCACCCTCGGATACTCACACGTTGGGCACCCTGGTTAATCTTATGCAAGAACATTTTGAACATGAGGAGCATGACATGAAGAAAGCAAACTTTGATGGTTTGGATCATCACAAACATGCACACGACGAGTTCCTCAAATCATTAAGAGCTGTTTCAACACCGGTACCAAGCGACAAAGTTGTTTGGGCCAAAGAATGGCTTGTTAACCACATCAAGGCCATCGATGCATTGTATTCCGGAAAATTGTGA
>lefaxin_Hman1_GXYL08
ATGGGTCACGAAATTCCAGAGCCTTTCGTCTGGGATGAATCGTTTAAAGTTTTTTACGATCACTTGGACAACCAGCATAAAGGTCTGTTTCAAGCCATTTTTGATGTAGGAACCTCACCCTCGGATACTCACACGTTGGGCACCCTGGTTAATCTTATGCAAGAACATTTTGAACATGAGGAGCATGACATGAAGAAAGCAAACTTTGATGGTTTGGATCATCACAAACATGCACACGACGAGTTCCTCAAATCATTAAGAGCTGTTTCAACACCGGTACCAAGCGACAAAGTTGTTTGGGCCAAAGAATGGCTTGTTAACCACATCAAGGCCATCGATGCATTGTATTCCGGAAAATTGTGA
>lefaxin_Hman1_GXYL09
ATGGGTCACGAAATTCCAGAGCCTTTCGTCTGGGATGAATCGTTTAAAGTTTTTTACGATCACTTGGACAACCAGCATAAAGGTCTGTTTCAAGCCATTTTTGATGTAGGAACCTCACCCTCGGATACTCACACGTTGGGCACCCTGGTTAATCTTATGCAAGAACATTTTGAACATGAGGAGCATGACATGAAAAAAGCAAACTTTGATGGTTTGGATCATCACAAACATGCACACGACGAGTTCCTCAAATCATTAAGAGCTGTTTCAACACCGGTACCAAGCGACAAAGTTGTTTGGGCCAAAGAATGGCTTGTTAACCACATCAAGGCCATCGATGCATTGTATTCCGGAAAATTGTGA
>lefaxin_Hman1_GXYL10
ATGGGTCACGAAATTCCAGAGCCTTTCGTCTGGGATGAATCGTTTAAAGTTTTTTACGATCACTTGGACAACCAGCATAAAGGTCTGTTTCAAGCCATTTTTGATGTAGGAACCTCACCCTCGGATACTCACACGTTGGGCACCCTGGTTAATCTTATGCAAGAACATTTTGAACATGAGGAGCATGACATGAAAAAAGCAAACTTTGATGGTTTGGATCATCACAAACATGCACACGACGAGTTCCTCAAATCATTAAGAGCTGTTTCAACACCGGTACCAAGCGACAAAGTTGTTTGGGCCAAAGAATGGCTTGTTAACCACATCAAGGCCATCGATGCATTGTATTCCGGAAAATTGTGA
>lefaxin_Hman1_GDZJ01
ATGGGTCACGAAATTCCAGAGCCTTTCGTCTGGGATGAATCGTTTAAAGTTTTTTACGATCACTTGGACAACCAGCATAAAGGTCTGTTTCAAGCCATTTTTGATGTAGGAACCTCACCCTCGGATACTCACACGTTGGGCACCCTGGTTAATCTTATGCAAGAACATTTTGAACATGAGGAGCATGACATGAAGAAAGCAAACTTTGATGGTTTGGATCATCACAAACATGCACACGACGAGTTCCTCAAATCATTAAGAGCTGTTTCAACACCGGTACCAAGCGACAAAGTTGTTTGGGCCAAAGAATGGCTTGTTAACCACATTAAGGCCATCGATGCATTGTATTCCGGAAAATTGTGA
>lefaxin_Hman1_GDZJ02
ATGGGTCACGAAATTCCAGAGCCTTTCGTCTGGGATGAATCGTTTAAAGTTTTTTACGATCACTTGGACAACCAGCATAAAGGTCTGTTTCAAGCCATTTTTGATGTAGGAACCTCACCCTCGGATACTCACACGTTGGGCACCCTGGTTAATCTTATGCAAGAACATTTTGAACATGAGGAGCATGACATGAAGAAAGCAAACTTTGATGGTTTGGATCATCACAAACATGCACACGACGAGTTCCTCAAATCATTAAGAGCTGTTTCAACACCGGTACCAAGCGACAAAGTTGTTTGGGCCAAAGAATGGCTTGTTAACCACATCAAGGCCATCGATGCATTGTATTCCGGAAAATTGTGA
>lefaxin_Hman1_GDZJ03
ATGGGTCACGAAATTCCAGAGCCTTTCGTCTGGGATGAATCGTTTAAAGTTTTTTACGATCACTTGGACAACCAGCATAAAGGTCTGTTTCAAGCCATTTTTGATGTAGGAACCTCACCCTCGGATACTCACACGTTGGGCACCCTGGTTAATCTTATGCAAGAACATTTTGAACATGAGGAGCATGACATGAAGAAAGCAAACTTTGATGGTTTGGATCATCACAAACATGCACACGACGAGTTCCTCAAATCATTAAGAGCTGTTTCAACACCGGTACCAAGCGACAAAGTTGTTTGGGCCAAAGAATGGCTTGTTAACCACATCAAGGCCATCGATGCATTGTATTCCGGAAAATTGTGA
>lefaxin_Hman1_GDZJ04
ATGGGTCACGAAATTCCAGAGCCTTTCGTCTGGGATGAATCGTTTAAAGTTTTTTACGATCACTTGGACAACCAGCATAAAGGTCTGTTTCAAGCCATTTTTGATGTAGGAACCTCACCCTCGGATACTCACACGTTGGGCACCCTGGTTAATCTTATGCAAGAACATTTTGAACATGAGGAGCATGACATGAAAAAAGCAAACTTTGATGGTTTGGATCATCACAAACATGCACACGACGAGTTCCTCAAATCATTAAGAGCTGTTTCAACACCGGTACCAAGCGACAAAGTTGTTTGGGCCAAAGAATGGCTTGTTAACCACATCAAGGCCATCGATGCATTGTATTCCGGAAAATTGTGA
>lefaxin_Hman1_GDZJ05
ATGGGTCACGAAATTCCAGAGCCTTTCGTCTGGGATGAATCGTTTAAAGTTTTTTACGATCACTTGGACAACCAGCATAAAGGTCTGTTTCAAGCCATTTTTGATGTAGGAACCTCACCCTCGGATACTCACACGTTGGGCACCCTGGTTAATCTTATGCAAGAACATTTTGAACATGAGGAGCATGACATGAAGAAAGCAAACTTTGATGGTTTGGATCATCACAAACATGCACACGACGAGTTCCTCAAATCATTAAGAGCTGTTTCAACACCGGTACCAAGCGACAAAGTTGTTTGGGCCAAAGAATGGCTTGTTAACCACATCAAGGCCATCGATGCATTGTATTCCGGAAAATTATGA
>lefaxin_Hman1_GDZJ06
ATGGGTCACGAAATTCCAGAGCCTTTCGTCTGGGATGAATCGTTTAAAGTTTTTTACGATCACTTGGACAACCAGCATAAAGGTCTGTTTCAAGCCATTTTTGATGTAGGAACCTCACCCTCGGATACTCACACGTTGGGCACCCTGGTTAATCTTATGCAAGAACATTTTGAACATGAGGAGCATGACATGAAGAAAGCAAACTTTGATGGTTTGGATCATCACAAACATGCACACGACGAGTTCCTCAAATCATTAAGAGCTGTTTCAACACCGGTACCAAGCGACAAAGTTGTTTGGGCCAAAGAATGGCTTGTTAACCACATCAAGGCCATCGATGCATTGTATTCCGGAAAATTGTGA
>lefaxin_Hman1_GDZJ07
ATGGGTCACGAAATTCCAGAGCCTTTCGTCTGGGATGAATCGTTTAAAGTTTTTTACGATCACTTGGACAACCAGCATAAAGGTCTGTTTCAAGCCATTTTTGATGTAGGAACCTCACCCTCGGATACTCACACGTTGGGCACCCTGGTTAATCTTATGCAAGAACATTTTGAACATGAGGAGCATGACATGAAGAAAGCAAACTTTGATGGTTTGGATCATCACAAACATGCACACGACGAGTTCCTCAAATCATTAAGAGCTGTTTCAACACCGGTACCAAGCGACAAAGTTGTTTGGGCCAAAGAATGGCTTGTTAACCACATCAAGGCCATCGATGCATTGTATTCCGGAAAATTATGA
>lefaxin_Hman1_GDZJ08
ATGGGTCACGAAATTCCAGAGCCTTTCGTCTGGGATGAATCGTTTAAAGTTTTTTACGATCACTTGGACAACCAGCATAAAGGTCTGTTTCAAGCCATTTTTGATGTAGGAACCTCACCCTCGGATACTCACACGTTGGGCACCCTGGTTAATCTTATGCAAGAACATTTTGAACATGAGGAGCATGACATGAAAAAAGCAAACTTTGATGGTTTGGATCATCACAAACATGCACACGACGAGTTCCTCAAATCATTAAGAGCTGTTTCAACACCGGTACCAAGCGACAAAGTTGTTTGGGCCAAAGAATGGCTTGTTAACCACATCAAGGCCATCGATGCATTGTATTCCGGAAAATTGTGA
>lefaxin_Hman1_GDZJ09
ATGGGTCACGAAATTCCAGAGCCTTTCGTCTGGGATGAATCGTTTAAAGTTTTTTACGATCACTTGGACAACCAGCATAAAGGTCTGTTTCAAGCCATTTTTGATGTAGGAACCTCACCCTCGGATACTCATACGTTGGGCACCCTGGTTAATCTTATGCAAGAACATTTTGAACATGAGGAGCATGACATGAAGAAAGCAAACTTTGATGGTTTGGATCATCACAAACATGCACACGACGAGTTCCTCAAATCATTAAGAGCTGTTTCAACACCGGTACCAAGCGACAAAGTTGTTTGGGCCAAAGAATGGCTTGTTAACCACATTAAGGCCATCGATGCATTGTATTCCGGAAAATTGTGA
>lefaxin_Hman1_GDZJ10
ATGGGTCACGAAATTCCAGAGCCTTTCGTCTGGGATGAATCGTTTAAAGTTTTTTACGATCACTTGGACAACCAGCATAAAGGTCTGTTTCAAGCCATTTTTGATGTAGGAACCTCACCCTCGGATACTCACACGTTGGGCACCCTGGTTAATCTTATGCAAGAACATTTTGAACATGAGGAGCATGACATGAAGAAAGCAAACTTTGATGGTTTGGATCATCACAAACATGCACACGACGAGTTCCTCAAATCATTAAGAGCTGTTTCAACACCGGTACCAAGCGACAAAGTTGTTTGGGCCAAAGAATGGCTTGTTAACCACATTAAGGCCATCGATGCATTGTATTCCGGAAAATTGTGA
>lefaxin_Hman1_YNHH01
ATGGGTCACGAAATTCCAGAGCCTTTCGTCTGGGATGAATCGTTTAAAGTTTTTTACGATCACTTGGACAACCAGCATAAAGGTCTGTTTCAAGCCATTTTTGATGTAGGAACCTCACCCTCGGATACTCACACGTTGGGCACCCTGGTTAATCTTATGCAAGAACATTTTGAACATGAGGAGCATGACATGAAGAAAGCAAACTTTGATGGTTTGGATCATCACAAACATGCACACGACGAGTTCCTCAAATCATTAAGAGCTGTTTCAACACCGGTACCAAGCGACAAAGTTGTTTGGGCCAAAGAATGGCTTGTTAACCACATCAAGGCCATCGATGCATTGTATTCCGGAAAATTGTGA
>lefaxin_Hman1_YNHH02
ATGGGTCACGAAATTCCAGAGCCTTTCGTCTGGGATGAATCGTTTAAAGTTTTTTACGATCACTTGGACAACCAGCATAAAGGTCTGTTTCAAGCCATTTTTGATGTAGGAACCTCACCCTCGGATACTCACACGTTGGGCACCCTGGTTAATCTTATGCAAGAACATTTTGAACATGAGGAGCATGACATGAAGAAAGCAAACTTTGATGGTTTGGATCATCACAAACATGCACACGACGAGTTCCTCAAATCATTAAGAGCTGTTTCAACACCGGTACCAAGCGACAAAGTTGTTTGGGCCAAAGAATGGCTTGTTAACCACATCAAGGCCATCGATGCATTGTATTCCGGAAAATTGTGA
>lefaxin_Hman1_YNHH03
ATGGGTCACGAAATTCCAGAGCCTTTCGTCTGGGATGAATCGTTTAAAGTTTTTTACGATCACTTGGACAACCAGCATAAAGGTCTGTTTCAAGCCATTTTTGATGTAGGAACCTCACCCTCGGATACTCACACGTTGGGCACCCTGGTTAATCTTATGCAAGAACATTTTGAACATGAGGAGCATGACATGAAGAAAGCAAACTTTGATGGTTTGGATCATCACAAACATGCACACGACGAGTTCCTCAAATCATTAAGAGCTGTTTCAACACCGGTACCAAGCGACAAAGTTGTTTGGGCCAAAGAATGGCTTGTTAACCACATCAAGGCCATCGATGCATTGTATTCCGGAAAATTGTGA
>lefaxin_Hman1_YNHH04
ATGGGTCACGAAATTCCAGAGCCTTTCGTCTGGGATGAATCGTTTAAAGTTTTTTACGATCACTTGGACAACCAGCATAAAGGTCTGTTTCAAGCCATTTTTGATGTAGGAACCTCACCCTCGGATACTCACACGTTGGGCACCCTGGTTAATCTTATGCAAGAACATTTTGAACATGAGGAGCATGACATGAAAAAAGCAAACTTTGATGGTTTGGATCATCACAAACATGCACACGACGAGTTCCTCAAATCATTAAGAGCTGTTTCAACACCGGTACCAAGCGACAAAGTTGTTTGGGCCAAAGAATGGCTTGTTAACCACATCAAGGCCATCGATGCATTGTATTCCGGAAAATTGTGA
>lefaxin_Hman1_YNHH05
ATGGGTCACGAAATTCCAGAGCCTTTCGTCTGGGATGAATCGTTTAAAGTTTTTTACGATCACTTGGACAACCAGCATAAAGGTCTGTTTCAAGCCATTTTTGATGTAGGAACCTCACCCTCGGATACTCACACGTTGGGCACCCTGGTTAATCTTATGCAAGAACATTTTGAACATGAGGAGCATGACATGAAGAAAGCAAACTTTGATGGTTTGGATCATCACAAACATGCACACGACGAGTTCCTCAAATCATTAAGAGCTGTTTCAACACCGGTACCAAGCGACAAAGTTGTTTGGGCCAAAGAATGGCTTGTTAACCACATCAAGGCCATCGATGCATTGTATTCCGGAAAATTGTGA
>lefaxin_Hman1_YNHH06
ATGGGTCACGAAATTCCAGAGCCTTTCGTCTGGGATGAATCGTTTAAAGTTTTTTACGATCACTTGGACAACCAGCATAAAGGTCTGTTTCAAGCCATTTTTGATGTAGGAACCTCACCCTCGGATACTCACACGTTGGGCACCCTGGTTAATCTTATGCAAGAACATTTTGAACATGAGGAGCATGACATGAAGAAAGCAAACTTTGATGGTTTGGATCATCACAAACATGCACACGACGAGTTCCTCAAATCATTAAGAGCTGTTTCAACACCGGTACCAAGCGACAAAGTTGTTTGGGCCAAAGAATGGCTTGTTAACCACATCAAGGCCATCGATGCATTGTATTCCGGAAAATTGTGA
>lefaxin_Hman1_YNHH07
ATGGGTCACGAAATTCCAGAGCCTTTCGTCTGGGATGAATCGTTTAAAGTTTTTTACGATCACTTGGACAACCAGCATAAAGGTCTGTTTCAAGCCATTTTTGATGTAGGAACCTCACCCTCGGATACTCACACGTTGGGCACCCTGGTTAATCTTATGCAAGAACATTTTGAACATGAGGAGCATGACATGAAGAAAGCAAACTTTGATGGTTTGGATCATCACAAACATGCACACGACGAGTTCCTCAAATCATTAAGAGCTGTTTCAACACCGGTACCAAGCGACAAAGTTGTTTGGGCCAAAGAATGGCTTGTTAACCACATCAAGGCCATCGATGCATTGTATTCCGGAAAATTGTGA
>lefaxin_Hman1_YNHH08
ATGGGTCACGAAATTCCAGAGCCTTTCGTCTGGGATGAATCGTTTAAAGTTTTTTACGATCACTTGGACAACCAGCATAAAGGTCTGTTTCAAGCCATTTTTGATGTAGGAACCTCACCCTCGGATACTCACACGTTGGGCACCCTGGTTAATCTTATGCAAGAACATTTTGAACATGAGGAGCATGACATGAAGAAAGCAAACTTTGATGGTTTGGATCATCACAAACATGCACACGACGAGTTCCTCAAATCATTAAGAGCTGTTTCAACACCGGTACCAAGCGACAAAGTTGTTTGGGCCAAAGAATGGCTTGTTAACCACATCAAGGCCATCGATGCATTGTATTCCGGAAAATTGTGA
>lefaxin_Hman1_YNHH09
ATGGGTCACGAAATTCCAGAGCCTTTCGTCTGGGATGAATCGTTTAAAGTTTTTTACGATCACTTGGACAACCAGCATAAAGGTCTGTTTCAAGCCATTTTTGATGTAGGAACCTCACCCTCGGATACTCACACGTTGGGCACCCTGGTTAATCTTATGCAAGAACATTTTGAACATGAGGAGCATGACATGAAGAAAGCAAACTTTGATGGTTTGGATCATCACAAACATGCACACGACGAGTTCCTCAAATCATTAAGAGCTGTTTCAACACCGGTACCAAGCGACAAAGTTGTTTGGGCCAAAGAATGGCTTGTTAACCACATCAAGGCCATCGATGCATTGTATTCCGGAAAATTGTGA
>lefaxin_Hman1_YNHH10
ATGGGTCACGAAATTCCAGAGCCTTTCGTCTGGGATGAATCGTTTAAAGTTTTTTACGATCACTTGGACAACCAGCATAAAGGTCTGTTTCAAGCCATTTTTGATGTAGGAACCTCACCCTCGGATACTCACACGTTGGGCACCCTGGTTAATCTTATGCAAGAACATTTTGAACATGAGGAGCATGACATGAAGAAAGCAAACTTTGATGGTTTGGATCATCACAAACATGCACACGACGAGTTCCTCAAATCATTAAGAGCTGTTTCAACACCGGTACCAAGCGACAAAGTTGTTTGGGCCAAAGAATGGCTTGTTAACCACATCAAGGCCATCGATGCATTGTATTCCGGAAAATTGTGA
>lefaxin_Hman1_YNHH11
ATGGGTCACGAAATTCCAGAGCCTTTCGTCTGGGATGAATCGTTTAAAGTTTTTTACGATCACTTGGACAACCAGCATAAAGGTCTGTTTCAAGCCATTTTTGATGTAGGAACCTCACCCTCGGATACTCACACGTTGGGCACCCTGGTTAATCTTATGCAAGAACATTTTGAACATGAGGAGCATGACATGAAGAAAGCAAACTTTGATGGTTTGGATCATCACAAACATGCACACGACGAGTTCCTCAAATCATTAAGAGCTGTTTCAACACCGGTACCAAGCGACAAAGTTGTTTGGGCCAAAGAATGGCTTGTTAACCACATCAAGGCCATCGATGCATTGTATTCCGGAAAATTGTGA
>lefaxin_Hman1_YNHH12
ATGGGTCACGAAATTCCAGAGCCTTTCGTCTGGGATGAATCGTTTAAAGTTTTTTACGATCACTTGGACAACCAGCATAAAGGTCTGTTTCAAGCCATTTTTGATGTAGGAACCTCACCCTCGGATACTCACACGTTGGGCACCCTGGTTAATCTTATGCAAGAACATTTTGAACATGAGGAGCATGACATGAAGAAAGCAAACTTTGATGGTTTGGATCATCACAAACATGCACACGACGAGTTCCTCAAATCATTAAGAGCTGTTTCAACACCGGTACCAAGCGACAAAGTTGTTTGGGCCAAAGAATGGCTTGTTAACCACATCAAGGCCATCGATGCATTGTATTCCGGAAAATTGTGA

>lefaxin_Hman2_GXYL01
ATGGGTTTTGAAATTCCTGAACCGTACGTCTGGGACGAAAGTTTCAAAGTTTTTTACGAAAGCTTGGATGAGGAACATAAAGGTCTGTTCCAAGCCATATTCAATCTTTCAAAGTCGCCTGCTGATAATGGCGCCTTGAAACATCTGGGCAAAGTCATTGATGAGCATTTCAGTCATGAGGAGGACATGATGAAGAAGGCAAGCTACTCGGATTTTGACAAACACAAGAAGGCACACGTTGACTTTCAGGCCTCGCTCGGAGGTCTTTCATCTCCTGTTGCAGATGACAAAGTGCATTGGGCTAAGGACTGGTTGGTGAATCACATCAAAGGCACAGATTTTCTCTACAAGGGAAAGTTGTGA
>lefaxin_Hman2_GXYL02
ATGGGTTTTGAAATTCCTGAACCGTACGTCTGGGACGAAAGTTTCAAAGTTTTTTACGAAAGCTTGGATGAAGAACATAAAGGTCTGTTCCAAGCCATATTCAATCTTTCAAAGTCGCCTGCTGATAATGGCGCCTTGAAACATCTGGGCAAAGTCATTGATGAGCATTTCAGTCATGAGGAGGACATGATGAAGAAGGCAAGCTACTCGGATTTTGACAAACACAAGAAGGCACACGTTGACTTTCAGGCCTCGCTCGGAGGTCTTTCATCTCCTGTTGCAGATGACAAAGTGCATTGGGCTAAGGACTGGTTGGTGAACCACATCAAAGGCACAGATTTTCTCTACAAGGGAAAGTTGTGA
>lefaxin_Hman2_GXYL03
ATGGGTTTTGAAATTCCTGAACCGTACGTCTGGGACGAAAGTTTCAAAGTTTTTTACGAAAGCTTGGATGAAGAACATAAAGGTCTGTTCCAAGCCATATTCAATCTTTCAAAGTCGCCTGCTGATAATGGCGCCTTGAAACATCTGGGCAAAGTCATTGATGAGCATTTCAGTCATGAGGAGGACATGATGAAGAAGGCAAGCTACTCGGATTTTGACAAACACAAGAAGGCACACGTTGACTTTCAGGCCTCGCTCGGAGGTCTTTCATCTCCTGTTGCAGATGACAAAGTGCATTGGGCTAAGGACTGGTTGGTGAATCACATCAAAGGCACAGATTTTCTCTACAAGGGAAAGTTGTGA
>lefaxin_Hman2_GXYL04
ATGGGTTTTGAAATTCCTGAACCGTACGTCTGGGACGAAAGTTTCAAAGTTTTTTACGAAAGCTTGGATGAAGAACATAAAGGTCTGTTCCAAGCCATATTCAATCTTTCAAAGTCGCCTGCTGATAATGGCGCCTTGAAACATCTGGGCAAAGTCATTGATGAGCATTTCAGTCATGAGGAGGACATGATGAAGAAGGCAAGCTACTCGGATTTTGACAAACACAAGAAGGCACACGTTGACTTTCAGGCCTCGCTCGGAGGTCTTTCATCTCCTGTTGCAGATGACAAAGTGCATTGGGCTAAGGACTGGTTGGTGAACCACATCAAAGGCACAGATTTTCTCTACAAGGGAAAGTTGTGA
>lefaxin_Hman2_GXYL05
ATGGGTTTTGAAATTCCTGAACCGTACGTCTGGGACGAAAGTTTCAAAGTTTTTTACGAAAGCTTGGATGAGGAACATAAAGGTCTGTTCCAAGCCATATTCAATCTTTCAAAGTCGCCTGCTGATAATGGCGCCTTGAAACATCTGGGCAAAGTCATTGATGAGCATTTCAGTCATGAGGAGGACATGATGAAGAAGGCAAGCTACTCGGATTTTGACAAACACAAGAAGGCACACGTTGACTTTCAGGCCTCGCTCGGAGGTCTTTCATCTCCTGTTGCAGATGACAAAGTGCATTGGGCTAAGGACTGGTTGGTGAATCACATCAAAGGCACAGATTTTCTCTACAAGGGAAAGTTGTGA
>lefaxin_Hman2_GXYL06
ATGGGTTTTGAAATTCCTGAACCGTACGTCTGGGACGAAAGTTTCAAAGTTTTTTACGAAAGCTTGGATGAGGAACATAAAGGTCTGTTCCAAGCCATATTCAATCTTTCAAAGTCGCCTGCTGATAATGGCGCCTTGAAACATCTGGGCAAAGTCATTGATGAGCATTTCAGTCATGAGGAGGACATGATGAAGAAGGCAAGCTACTCGGATTTTGACAAACACAAGAAGGCACACGTTGACTTTCAGGCCTCGCTCGGAGGTCTTTCATCTCCTGTTGCAGATGAAAAAGTGCATTGGGCTAAGGACTGGTTGGTGAATCACATCAAAGGCACAGATTTTCTCTACAAGGGAAAGTTGTGA
>lefaxin_Hman2_GXYL07
ATGGGTTTTGAAATTCCTGAACCGTACGTCTGGGACGAAAGTTTCAAAGTTTTTTACGAAAGCTTGGATGAGGAACATAAAGGTCTGTTCCAAGCCATATTCAATCTTTCAAAGTCGCCTGCTGATAATGGCGCCTTGAAACATCTGGGCAAAGTCATTGATGAGCATTTCAGTCATGAGGAGGACATGATGAAGAAGGCAAGCTACTCGGATTTTGACAAACACAAGAAGGCACACGTTGACTTTCAGGCCTCGCTCGGAGGTCTTTCATCTCCTGTTGCAGATGACAAAGTGCATTGGGCTAAGGACTGGTTGGTGAATCACATCAAAGGCACAGATTTTCTCTACAAGGGAAAGTTGTGA
>lefaxin_Hman2_GXYL08
ATGGGTTTTGAAATTCCTGAACCGTACGTCTGGGACGAAAGTTTCAAAGTTTTTTACGAAAGCTTGGATGAGGAACATAAAGGTCTGTTCCAAGCCATATTCAATCTTTCAAAGTCGCCTGCTGATAATGGCGCCTTGAAACATCTGGGCAAAGTCATTGATGAGCATTTCAGTCATGAGGAGGACATGATGAAGAAGGCAAGCTACTCGGATTTTGACAAACACAAGAAGGCACACGTTGACTTTCAGGCCTCGCTCGGAGGTCTTTCATCTCCTGTTGCAGATGACAAAGTGCATTGGGCTAAGGACTGGTTGGTGAATCACATCAAAGGCACAGATTTTCTCTACAAGGGAAAGTTGTGA
>lefaxin_Hman2_GXYL09
ATGGGTTTTGAAATTCCTGAACCGTACGTCTGGGACGAAAGTTTCAAAGTTTTTTACGAAAGCTTGGATGAGGAACATAAAGGTCTGTTCCAAGCCATATTCAATCTTTCAAAGTCGCCTGCTGATAATGGCGCCTTGAAACATCTGGGCAAAGTCATTGATGAGCATTTCAGTCATGAGGAGGACATGATGAAGAAGGCAAGCTACTCGGATTTTGACAAACACAAGAAGGCACACGTTGACTTTCAGGCCTCGCTCGGAGGTCTTTCATCTCCTGTTGCAGATGACAAAGTGCATTGGGCTAAGGACTGGTTGGTGAATCACATCAAAGGCACAGATTTTCTCTACAAGGGAAAGTTGTGA
>lefaxin_Hman2_GXYL10
ATGGGTTTTGAAATTCCTGAACCGTACGTCTGGGACGAAAGTTTCAAAGTTTTTTACGAAAGCTTGGATGAGGAACATAAAGGTCTGTTCCAAGCCATATTCAATCTTTCAAAGTCGCCTGCTGATAATGGCGCCTTGAAACATCTGGGCAAAGTCATTGATGAGCATTTCAGTCATGAGGAGGACATGATGAAGAAGGCAAGCTACTCGGATTTTGACAAACACAAGAAGGCACACGTTGACTTTCAGGCCTCGCTCGGAGGTCTTTCATCTCCTGTTGCAGATGACAAAGTGCATTGGGCTAAGGACTGGTTGGTGAATCACATCAAAGGCACAGATTTTCTCTACAAGGGAAAGTTGTGA
>lefaxin_Hman2_GDZJ01
ATGGGTTTTGAAATTCCTGAACCGTACGTCTGGGACGAAAGTTTCAAAGTTTTTTACGAAAGCTTGGATGAGGAACATAAAGGTCTGTTCCAAGCCATATTCAATCTTTCAAAGTCGCCTGCTGATAATGGCGCCTTGAAACATCTGGGCAAAGTCATTGATGAGCATTTCAGTCATGAGGAGGACATGATGAAGAAGGCAAGCTACTCGGATTTTGACAAACACAAGAAGGCACACGTTGACTTTCAGGCCTCGCTCGGAGGTCTTTCATCTCCTGTTGCAGATGACAAAGTGCATTGGGCTAAGGACTGGTTGGTGAACCACATCAAAGGCACAGATTTTCTCTACAAGGGAAAGTTGTGA
>lefaxin_Hman2_GDZJ02
ATGGGTTTTGAAATTCCTGAACCGTACGTCTGGGACGAAAGTTTCAAAGTTTTTTACGAAAGCTTGGATGAGGAACATAAAGGTCTGTTCCAAGCCATATTCAATCTTTCAAAGTCGCCTGCTGATAATGGCGCCTTGAAACATCTGGGCAAAGTCATTGATGAGCATTTCAGTCATGAGGAGGACATGATGAAGAAGGCAAGCTACTCGGATTTTGACAAACACAAGAAGGCACACGTTGACTTTCAGGCCTCGCTCGGAGGTCTTTCATCTCCTGTTGCAGATGACAAAGTGCATTGGGCTAAGGACTGGTTGGTGAATCACATCAAAGGCACAGATTTTCTCTACAAGGGAAAGTTGTGA
>lefaxin_Hman2_GDZJ03
ATGGGTTTTGAAATTCCTGAACCGTACGTCTGGGACGAAAGTTTCAAAGTTTTTTACGAAAGCTTGGATGAGGAACATAAAGGTCTGTTCCAAGCCATATTCAATCTTTCAAAGTCGCCTGCTGATAATGGCGCCTTGAAACATCTGGGCAAAGTCATTGATGAGCATTTCAGTCATGAGGAGGACATGATGAAGAAGGCAAGCTACTCGGATTTTGACAAACACAAGAAGGCACACGTTGACTTTCAGGCCTCGCTCGGAGGTCTTTCATCTCCTGTTGCAGATGACAAAGTGCATTGGGCTAAGGACTGGTTGGTGAACCACATCAAAGGCACAGATTTTCTCTACAAGGGAAAGTTGTGA
>lefaxin_Hman2_GDZJ04
ATGGGTTTTGAAATTCCTGAACCGTACGTCTGGGACGAAAGTTTCAAAGTTTTTTACGAAAGCTTGGATGAGGAACATAAAGGTCTGTTCCAAGCCATATTCAATCTTTCAAAGTCGCCTGCTGATAATGGCGCCTTGAAACATCTGGGCAAAGTCATTGATGAGCATTTCAGTCATGAGGAGGACATGATGAAGAAGGCAAGCTACTCGGATTTTGACAAACACAAGAAGGCACACGTTGACTTTCAGGCCTCGCTCGGAGGTCTTTCATCTCCTGTTGCAGATGACAAAGTGCATTGGGCTAAGGACTGGTTGGTGAACCACATCAAAGGCACAGATTTTCTCTACAAGGGAAAGTTGTGA
>lefaxin_Hman2_GDZJ05
ATGGGTTTTGAAATTCCTGAACCGTACGTCTGGGACGAAAGTTTCAAAGTTTTTTACGAAAGCTTGGATGAGGAACATAAAGGTCTGTTCCAAGCCATATTCAATCTTTCAAAGTCGCCTGCTGATAATGGCGCCTTGAAACATCTGGGCAAAGTCATTGATGAGCATTTCAGTCATGAGGAGGACATGATGAAGAAGGCAAGCTACTCGGATTTTGACAAACACAAGAAGGCACACGTTGACTTTCAGGCCTCGCTCGGAGGTCTTTCATCTCCTGTTGCAGATGACAAAGTGCATTGGGCTAAGGACTGGTTGGTGAACCACATCAAAGGCACAGATTTTCTCTACAAGGGAAAGTTGTGA
>lefaxin_Hman2_GDZJ06
ATGGGTTTTGAAATTCCTGAACCGTACGTCTGGGACGAAAGTTTCAAAGTTTTTTACGAAAGCTTGGATGAGGAACATAAAGGTCTGTTCCAAGCCATATTCAATCTTTCAAAGTCGCCTGCTGATAATGGCGCCTTGAAACATCTGGGCAAAGTCATTGATGAGCATTTCAGTCATGAGGAGGACATGATGAAGAAGGCAAGCTACTCGGATTTTGACAAACACAAGAAGGCACACGTTGACTTTCAGGCCTCGCTCGGAGGTCTTTCATCTCCTGTTGCAGATGACAAAGTGCATTGGGCTAAGGACTGGTTGGTGAACCACATCAAAGGCACAGATTTTCTCTACAAGGGAAAGTTGTGA
>lefaxin_Hman2_GDZJ07
ATGGGTTTTGAAATTCCTGAACCGTACGTCTGGGACGAAAGTTTCAAAGTTTTTTACGAAAGCTTGGATGAGGAACATAAAGGTCTGTTCCAAGCCATATTCAATCTTTCAAAGTCGCCTGCTGATAATGGCGCCTTGAAACATCTGGGCAAAGTCATTGATGAGCATTTCAGTCATGAGGAGGACATGATGAAGAAGGCAAGCTACTCGGATTTTGACAAACACAAGAAGGCACACGTTGACTTTCAGGCCTCGCTCGGAGGTCTTTCATCTCCTGTTGCAGATGACAAAGTGCATTGGGCTAAGGACTGGTTGGTGAACCACATCAAAGGCACAGATTTTCTCTACAAGGGAAAGTTGTGA
>lefaxin_Hman2_GDZJ08
ATGGGTTTTGAAATTCCTGAACCGTACGTCTGGGACGAAAGTTTCAAAGTTTTTTACGAAAGCTTGGATGAGGAACATAAAGGTCTGTTCCAAGCCATATTCAATCTTTCAAAGTCGCCTGCTGATAATGGCGCCTTGAAACATCTGGGCAAAGTCATTGATGAGCATTTCAGTCATGAGGAGGACATGATGAAGAAGGCAAGCTACTCGGATTTTGACAAACACAAGAAGGCACACGTTGACTTTCAGGCCTCGCTCGGAGGTCTTTCATCTCCTGTTGCAGATGACAAAGTGCATTGGGCTAAGGACTGGTTGGTGAACCACATCAAAGGCACAGATTTTCTCTACAAGGGAAAGTTGTGA
>lefaxin_Hman2_GDZJ09
ATGGGTTTTGAAATTCCTGAACCGTACGTCTGGGACGAAAGTTTCAAAGTTTTTTACGAAAGCTTGGATGAGGAACATAAAGGTCTGTTCCAAGCCATATTCAATCTTTCAAAGTCGCCTGCTGATAATGGCGCCTTGAAACATCTGGGCAAAGTCATTGATGAGCATTTCAGTCATGAGGAGGACATGATGAAGAAGGCAAGCTACTCGGATTTTGACAAACACAAGAAGGCACACGTTGACTTTCAGGCCTCGCTCGGAGGTCTTTCATCTCCTGTTGCAGATGACAAAGTGCATTGGGCTAAGGACTGGTTGGTGAACCACATCAAAGGCACAGATTTTCTCTACAAGGGAAAGTTGTGA
>lefaxin_Hman2_GDZJ10
ATGGGTTTTGAAATTCCTGAACCGTACGTCTGGGACGAAAGTTTCAAAGTTTTTTACGAAAGCTTGGATGAGGAACATAAAGGTCTGTTCCAAGCCATATTCAATCTTTCAAAGTCGCCTGCTGATAATGGCGCCTTGAAACATCTGGGCAAAGTCATTGATGAGCATTTCAGTCATGAGGAGGACATGATGAAGAAGGCAAGCTACTCGGATTTTGACAAACACAAGAAGGCACACGTTGACTTTCAGGCCTCGCTCGGAGGTCTTTCATCTCCTGTTGCAGATGACAAAGTGCATTGGGCTAAGGACTGGTTGGTGAACCACATCAAAGGCACAGATTTTCTCTACAAGGGAAAGTTGTGA
>lefaxin_Hman2_YNHH01
ATGGGTTTTGAAATTCCTGAACCGTACGTCTGGGACGAAAGTTTCAAAGTTTTTTACGAAAGCTTGGATGAGGAACATAAAGGTCTGTTCCAAGCCATATTCAATCTTTCAAAGTCGCCTGCTGATAATGGCGCCTTGAAACATCTGGGCAAAGTCATTGATGAGCATTTCAGTCATGAGGAGGACATGATGAAGAAGGCAAGCTACTCGGATTTTGACAAACACAAGAAGGCACACGTTGACTTTCAGGCCTCGCTCGGAGGTCTTTCATCTCCTGTTGCAGATGACAAAGTGCATTGGGCTAAGGACTGGTTGGTGAACCACATCAAAGGCACAGATTTTCTCTACAAGGGAAAGTTGTGA
>lefaxin_Hman2_YNHH02
ATGGGTTTTGAAATTCCTGAACCGTACGTCTGGGACGAAAGTTTCAAAGTTTTTTACGAAAGCTTGGATGAGGAACATAAAGGTCTGTTCCAAGCCATATTCAATCTTTCAAAGTCGCCTGCTGATAATGGCGCCTTGAAACATCTGGGCAAAGTCATTGATGAGCATTTCAGTCATGAGGAGGACATGATGAAGAAGGCAAGCTACTCGGATTTTGACAAACACAAGAAGGCACACGTTGACTTTCAGGCCTCGCTCGGAGGTCTTTCATCTCCTGTTGCAGATGACAAAGTGCATTGGGCTAAGGACTGGTTGGTGAACCACATCAAAGGCACAGATTTTCTCTACAAGGGAAAGTTGTGA
>lefaxin_Hman2_YNHH03
ATGGGTTTTGAAATTCCTGAACCGTACGTCTGGGACGAAAGTTTCAAAGTTTTTTACGAAAGCTTGGATGAGGAACATAAAGGTCTGTTCCAAGCCATATTCAATCTTTCAAAGTCGCCTGCTGATAATGGCGCCTTGAAACATCTGGGCAAAGTCATTGATGAGCATTTCAGTCATGAGGAGGACATGATGAAGAAGGCAAGCTACTCGGATTTTGACAAACACAAGAAGGCACACGTTGACTTTCAGGCCTCGCTCGGAGGTCTTTCATCTCCTGTTGCAGATGACAAAGTGCATTGGGCTAAGGACTGGTTGGTGAACCACATCAAAGGCACAGATTTTCTCTACAAGGGAAAGTTGTGA
>lefaxin_Hman2_YNHH04
ATGGGTTTTGAAATTCCTGAACCGTACGTCTGGGACGAAAGTTTCAAAGTTTTTTACGAAAGCTTGGATGAGGAACATAAAGGTCTGTTCCAAGCCATATTCAATCTTTCAAAGTCGCCTGCTGATAATGGCGCCTTGAAACATCTGGGCAAAGTCATTGATGAGCATTTCAGTCATGAGGAGGACATGATGAAGAAGGCAAGCTACTCGGATTTTGACAAACACAAGAAGGCACACGTTGACTTTCAGGCCTCGCTCGGAGGTCTTTCATCTCCTGTTGCAGATGACAAAGTGCATTGGGCTAAGGACTGGTTGGTGAACCACATCAAAGGCACAGATTTTCTCTACAAGGGAAAGTTGTGA
>lefaxin_Hman2_YNHH05
ATGGGTTTTGAAATTCCTGAACCGTACGTCTGGGACGAAAGTTTCAAAGTTTTTTACGAAAGCTTGGATGAGGAACATAAAGGTCTGTTCCAAGCCATATTCAATCTTTCAAAGTCGCCTGCTGATAATGGCGCCTTGAAACATCTGGGCAAAGTCATTGATGAGCATTTCAGTCATGAGGAGGACATGATGAAGAAGGCAAGCTACTCGGATTTTGACAAACACAAGAAGGCACACGTTGACTTTCAGGCCTCGCTCGGAGGTCTTTCATCTCCTGTTGCAGATGACAAAGTGCATTGGGCTAAGGACTGGTTGGTGAACCACATCAAAGGCACAGATTTTCTCTACAAGGGAAAGTTGTGA
>lefaxin_Hman2_YNHH06
ATGGGTTTTGAAATTCCTGAACCGTACGTCTGGGACGAAAGTTTCAAAGTTTTTTACGAAAGCTTGGATGAGGAACATAAAGGTCTGTTCCAAGCCATATTCAATCTTTCAAAGTCGCCTGCTGATAATGGCGCCTTGAAACATCTGGGCAAAGTCATTGATGAGCATTTCAGTCATGAGGAGGACATGATGAAGAAGGCAAGCTACTCGGATTTTGACAAACACAAGAAGGCACACGTTGACTTTCAGGCCTCGCTCGGAGGTCTTTCATCTCCTGTTGCAGATGACAAAGTGCATTGGGCTAAGGACTGGTTGGTGAACCACATCAAAGGCACAGATTTTCTCTACAAGGGAAAGTTGTGA
>lefaxin_Hman2_YNHH07
ATGGGTTTTGAAATTCCTGAACCGTACGTCTGGGACGAAAGTTTCAAAGTTTTTTACGAAAGCTTGGATGAGGAACATAAAGGTCTGTTCCAAGCCATATTCAATCTTTCAAAGTCGCCTGCTGATAATGGCGCCTTGAAACATCTGGGCAAAGTCATTGATGAGCATTTCAGTCATGAGGAGGACATGATGAAGAAGGCAAGCTACTCGGATTTTGACAAACACAAGAAGGCACACGTTGACTTTCAGGCCTCGCTCGGAGGTCTTTCATCTCCTGTTGCAGATGACAAAGTGCATTGGGCTAAGGACTGGTTGGTGAACCACATCAAAGGCACAGATTTTCTCTACAAGGGAAAGTTGTGA
>lefaxin_Hman2_YNHH08
ATGGGTTTTGAAATTCCTGAACCGTACGTCTGGGACGAAAGTTTCAAAGTTTTTTACGAAAGCTTGGATGAGGAACATAAAGGTCTGTTCCAAGCCATATTCAATCTTTCAAAGTCGCCTGCTGATAATGGCGCCTTGAAACATCTGGGCAAAGTCATTGATGAGCATTTCAGTCATGAGGAGGACATGATGAAGAAGGCAAGCTACTCGGATTTTGACAAACACAAGAAGGCACACGTTGACTTTCAGGCCTCGCTCGGAGGTCTTTCATCTCCTGTTGCAGATGACAAAGTGCATTGGGCTAAGGACTGGTTGGTGAACCACATCAAAGGCACAGATTTTCTCTACAAGGGAAAGTTGTGA
>lefaxin_Hman2_YNHH09
ATGGGTTTTGAAATTCCTGAACCGTACGTCTGGGACGAAAGTTTCAAAGTTTTTTACGAAAGCTTGGATGAGGAACATAAAGGTCTGTTCCAAGCCATATTCAATCTTTCAAAGTCGCCTGCTGATAATGGCGCCTTGAAACATCTGGGCAAAGTCATTGATGAGCATTTCAGTCATGAGGAGGACATGATGAAGAAGGCAAGCTACTCGGATTTTGACAAACACAAGAAGGCACACGTTGACTTTCAGGCCTCGCTCGGAGGTCTTTCATCTCCTGTTGCAGATGACAAAGTGCATTGGGCTAAGGACTGGTTGGTGAATCACATCAAAGGCACAGATTTTCTCTACAAGGGAAAGTTGTGA
>lefaxin_Hman2_YNHH10
ATGGGTTTTGAAATTCCTGAACCGTACGTCTGGGACGAAAGTTTCAAAGTTTTTTACGAAAGCTTGGATGAGGAACATAAAGGTCTGTTCCAAGCCATATTCAATCTTTCAAAGTCGCCTGCTGATAATGGCGCCTTGAAACATCTGGGCAAAGTCATTGATGAGCATTTCAGTCATGAGGAGGACATGATGAAGAAGGCAAGCTACTCGGATTTTGACAAACACAAGAAGGCACACGTTGACTTTCAGGCCTCGCTCGGAGGTCTTTCATCTCCTGTTGCAGATGACAAAGTGCATTGGGCTAAGGACTGGTTGGTGAACCACATCAAAGGCACAGATTTTCTCTACAAGGGAAAGTTGTGA
>lefaxin_Hman2_YNHH11
ATGGGTTTTGAAATTCCTGAACCGTACGTCTGGGACGAAAGTTTCAAAGTTTTTTACGAAAGCTTGGATGAGGAACATAAAGGTCTGTTCCAAGCCATATTCAATCTTTCAAAGTCGCCTGCTGATAATGGCGCCTTGAAACATCTGGGCAAAGTCATTGATGAGCATTTCAGTCATGAGGAGGACATGATGAAGAAGGCAAGCTACTCGGATTTTGACAAACACAAGAAGGCACACGTTGACTTTCAGGCCTCGCTCGGAGGTCTTTCATCTCCTGTTGCAGATGACAAAGTGCATTGGGCTAAGGACTGGTTGGTGAACCACATCAAAGGCACAGATTTTCTCTACAAGGGAAAGTTGTGA
>lefaxin_Hman2_YNHH12
ATGGGTTTTGAAATTCCTGAACCGTACGTCTGGGACGAAAGTTTCAAAGTTTTTTACGAAAGCTTGGATGAGGAACATAAAGGTCTGTTCCAAGCCATATTCAATCTTTCAAAGTCGCCTGCTGATAATGGCGCCTTGAAACATCTGGGCAAAGTCATTGATGAGCATTTCAGTCATGAGGAGGACATGATGAAGAAGGCAAGCTACTCGGATTTTGACAAACACAAGAAGGCACACGTTGACTTTCAGGCCTCGCTCGGAGGTCTTTCATCTCCTGTTGCAGATGACAAAGTGCATTGGGCTAAGGACTGGTTGGTGAACCACATCAAAGGCACAGATTTTCTCTACAAGGGAAAGTTGTGA

>lefaxin_Hman3_GXYL01
ATGAATCACAGAATTAATGCGATACCCGAACCTTACGTTTGGGATGAGTCTTTCAAAGTTTTTTACGAAAGTTTGGATGAACAACATCAAGGTTTGTTCCAAGCCATATTCAGTTTATCAAGGCATCCAACTGATGCTGATGTTCTGAAGCATTTGGTGGAGACCATGGATGAGCATTTCAAACACGAAGAGCACCTCTTGGAAGAGGCCAACTATGCTGACTTTGACGTTCACAAGGCATCGCACAATGAATTTCAAAGACAGCTCAAAAAAATAACTTCTCCCGTGTCATCGGACTCCGTGCTTTGGATAAAAGAGTGGCTGGTGAACCACATAAAGGGCACAGATTTCAAATACAAAGGAAAATTATTAGCTTAG
>lefaxin_Hman3_GXYL02
ATGAATCACAGAATTAATGCGATACCCGAACCTTACGTTTGGGATGAGTCTTTCAAAGTTTTTTACGAAAGTTTGGATGAACAACATCAAGGTTTGTTCCAAGCCATATTCAGTTTATCAAGGCATCCAACTGATGCTGATGTTCTGAAGCATTTGGTGGAGACCATGGATGAGCATTTCAAACACGAAGAGCACCTCTTGGAAGAGGCCAACTATGCTGACTTTGATGTTCACAAGGCATCGCACAATGAATTTCAAAGGCAGCTCAAAAAAATAACTTCTCCCGTGTCACCGGACTCCGTGCTTTGGATAAAAGAGTGGCTGGTGAACCACATAAAGGGCACAGATTTCAAATACAAAGGAAAATTATTAGCGTAG
>lefaxin_Hman3_GXYL03
ATGAATCACAGAATTAATGCGATACCCGAACCTTACGTTTGGGATGAGTCTTTCAAAGTTTTTTACGAAAGTTTGGATGAACAACATCAAGGTTTGTTCCAAGCCATATTCAGTTTATCAAGGCATCCAACTGATGCTGATGTTCTGAAGCATTTGGTGGAGACCATGGATGAGCATTTCAAACACGAAGAGCACCTCTTGGAAGAGGCCAACTATGCTGACTTTGATGTTCACAAGGCATCGCACAATGAATTTCAAAGGCAGCTCAAAAAAATAACTTCTCCCGTGTCACCGGACTCCGTGCTTTGGATAAAAGAGTGGCTGGTGAATCACATAAAGGGCACAGATTTCAAATACAAAGGAAAATTATTAGCTTAG
>lefaxin_Hman3_GXYL04
ATGAATCACAGAATTAATGCGATACCTGAACCTTACGTTTGGGATGAGTCTTTCAAAGTTTTTTACGAAAGTTTGGATGAACAACATCAAGGTTTGTTCCAAGCCATATTCAGTTTATCAAGGCATCCAACTGATGCTGATGTTCTGAAGCATTTGGTGGAGACCATGGATGAGCATTTCAAACACGAAGAGCACCTCTTGGAAGAGGCCAACTATGCTGACTTTGACGTTCACAAGGCATCGCACAATGAATTTCAAAGGCAGCTCAAAAAAATAACTTCTCCCGTGTCACCGGACTCCGTGCTTTGGATAAAAGAGTGGCTGGTGAACCACATAAAGGGCACAGATTTCAAATACAAAGGAAAATTATTAGCTTAG
>lefaxin_Hman3_GXYL05
ATGAATCACAGAATTAATGCGATACCCGAACCTTACGTTTGGGATGAGTCTTTCAAAGTTTTTTACGAAAGTTTGGATGAACAACATCAAGGTTTGTTCCAAGCCATATTCAGTTTATCAAGGCATCCAACTGATGCTGATGTTCTGAAGCATTTGGTGGAGACCATGGATGAGCATTTCAAACACGAAGAGCACCTCTTGGAAGAGGCCAACTATGCTGACTTTGACGTTCACAAGGCATCGCACAATGAATTTCAAAGGCAGCTCAAAAAAATAACTTCTCCCGTGTCACCGGACTCCGTGCTTTGGATAAAAGAGTGGCTGGTGAATCACATAAAGGGCACAGATTTCAAATACAAAGGAAAATTATTAGCTTAG
>lefaxin_Hman3_GXYL06
ATGAATCACAGAATTAATGCGATACCCGAACCTTACGTTTGGGATGAGTCTTTCAAAGTTTTTTACGAAAGTTTGGATGAACAACATCAAGGTTTGTTCCAAGCCATATTCAGTTTATCAAGGCATCCAACTGATGCTGATGTTCTGAAGCATTTGGTGGAGACCATGGATGAGCATTTCAAACACGAAGAGCACCTCTTGGAAGAGGCCAACTATGCTGACTTTGACGTTCACAAGGCATCGCACAATGAATTTCAAAGGCAGCTCAAAAAAATAACTTCTCCCGTGTCACCGGACTCCGTGCTTTGGATAAAAGAGTGGCTGGTGAACCACATAAAGGGCACAGATTTCAAATACAAAGGAAAATTATTAGCGTAG
>lefaxin_Hman3_GXYL07
ATGAATCACAGAATTAATGCGATACCTGAACCTTACGTTTGGGATGAGTCTTTCAAAGTTTTTTACGAAAGTTTGGATGAACAACATCAAGGTTTGTTCCAAGCCATATTCAGTTTATCAAGGCATCCAACTGATGCTGATGTTCTGAAGCATTTGGTGGAGACCATGGATGAGCATTTCAAACACGAAGAGCACCTCTTGGAAGAGGCCAACTATGCTGACTTTGACGTTCACAAGGCATCGCACAATGAATTTCAAAGGCAGCTCAAAAAAATAACTTCTCCCGTGTCACCGGACTCCGTGCTTTGGATAAAAGAGTGGCTGGTGAACCACATAAAGGGCACAGATTTCAAATACAAAGGAAAATTATTAGCTTAG
>lefaxin_Hman3_GXYL08
ATGAATCACAGAATTAATGCGATACCCGAACCTTACGTTTGGGATGAGTCTTTCAAAGTTTTTTACGAAAGTTTGGATGAACAACATCAAGGTTTGTTCCAAGCCATATTCAGTTTATCAAGGCATCCAACTGATGCTGATGTTCTGAAGCATTTGGTGGAGACCATGGATGAGCATTTCAAACACGAAGAGCACCTCTTGGAAGAGGCCAACTATGCTGACTTTGACGTTCACAAGGCATCGCACAATGAATTTCAAAGGCAGCTCAAAAAAATAACTTCTCCCGTGTCACCGGACTCCGTGCTTTGGATAAAAGAGTGGCTGGTGAACCACATAAAGGGCACAGATTTCAAATACAAAGGAAAATTATTAGCTTAG
>lefaxin_Hman3_GXYL09
ATGAATCACAGAATTAATGCGATACCTGAACCTTACGTTTGGGATGAGTCTTTCAAAGTTTTTTACGAAAGTTTGGATGAACAACATCAAGGTTTGTTCCAAGCCATATTCAGTTTATCAAGGCATCCAACTGATGCTGATGTTCTGAAGCATTTGGTGGAGACCATGGATGAGCATTTCAAACACGAAGAGCACCTCTTGGAAGAGGCCAACTATGCTGACTTTGACGTTCACAAGGCATCGCACAATGAATTTCAAAGGCAGCTCAAAAAAATAACTTCTCCCGTGTCACCGGACTCCGTGCTTTGGATAAAAGAGTGGCTGGTGAACCACATAAGGGGCACAGATTTCAAATACAAAGGAAAATTATTAGCTTAG
>lefaxin_Hman3_GXYL10
ATGAATCACAGAATTAATGCGATACCTGAACCTTACGTTTGGGATGAGTCTTTCAAAGTTTTTTACGAAAGTTTGGATGAACAACATCAAGGTTTGTTCCAAGCCATATTCAGTTTATCAAGGCATCCAACTGATGCTGATGTTCTGAAGCATTTGGTGGAGACCATGGATGAGCATTTCAAACACGAAGAGCACCTCTTGGAAGAGGCCAACTATGCTGACTTTGACGTTCACAAGGCATCGCACAATGAATTTCAAAGGCAGCTCAAAAAAATAACTTCTCCCGTGTCACCGGACTCCGTGCTTTGGATAAAAGAGTGGCTGGTGAACCACATAAAGGGCACAGATTTCAAATACAAAGGAAAATTATTAGCTTAG
>lefaxin_Hman3_GDZJ01
ATGAATCACAGAATTAATGCGATACCCGAACCTTACGTTTGGGATGAGTCTTTCAAAGTTTTTTACGAAAGTTTGGATGAACAACATCAAGGTTTGTTCCAAGCCATATTCAGTTTATCAAGGCATCCAACTGATGCTGATGTTCTGAAGCATTTGGTGGAGACCATGGATGAGCATTTCAAACACGAAGAGCACCTCTTGGAAGAGGCCAACTATGCTGACTTTGACGTTCACAAGGCATCGCACAATGAATTTCAAAGGCAGCTCAAAAAAATAACTTCTCCCGTGTCACCGGACTCCGTGCTTTGGATAAAAGAGTGGCTGGTGAACCACATAAAGGGCACAGATTTCAAATACAAAGGAAAATTATTAGCTTAG
>lefaxin_Hman3_GDZJ02
ATGAATCACAGAATTAATGCGATACCCGAACCTTACGTTTGGGATGAGTCTTTCAAAGTTTTTTACGAAAGTTTGGATGAACAACATCAAGGTTTGTTCCAAGCCATATTCAGTTTATCAAGGCATCCAACTGATGCTGATGTTCTGAAGCATTTGGTGGAGACCATGGATGAGCATTTCAAACACGAAGAGCACCTCTTGGAAGAGGCCAACTATGCTGACTTTGACGTTCACAAGGCATCGCACAATGAATTTCAAAGGCAGCTCAAAAAAATAACTTCTCCCGTGTCACCGGACTCCGTGCTTTGGATAAAAGAGTGGCTGGTGAACCACATAAAGGGCACAGATTTCAAATACAAAGGAAAATTATTAGCTTAG
>lefaxin_Hman3_GDZJ03
ATGAATCACAGAATTAATGCGATACCCGAACCTTACGTTTGGGATGAGTCTTTCAAAGTTTTTTACGAAAGTTTGGATGAACAACATCAAGGTTTGTTCCAAGCCATATTCAGTTTATCAAGGCATCCAACTGATGCTGATGTTCTGAAGCATTTGGTGGAGACCATGGATGAGCATTTCAAACACGAAGAGCACCTCTTGGAAGAGGCCAACTATGCTGACTTTGACGTTCACAAGGCATCGCACAATGAATTTCAAAGACAGCTCAAAAAAATAACTTCTCCCGTGTCACCGGACTCCGTGCTTTGGATAAAAGAGTGGCTGGTGAATCACATAAAGGGCACAGATTTCAAATACAAAGGAAAATTATTAGCTTAG
>lefaxin_Hman3_GDZJ04
ATGAATCACAGAATTAATGCGATACCTGAACCTTACGTTTGGGATGAGTCTTTCAAAGTTTTTTACGAAAGTTTGGATGAACAACATCAAGGTTTGTTCCAAGCCATATTCAGTTTATCAAGGCATCCAACTGATGCTGATGTTCTGAAGCATTTGGTGGAGACCATGGATGAGCATTTCAAACACGAAGAGCACCTCTTGGAAGAGGCCAACTATGCTGACTTTGACGTTCACAAGGCATCGCACAATGAATTTCAAAGACAGCTCAAAAAAATAACTTCTCCCGTGTCACCGGACTCCGTGCTTTGGATAAAAGAGTGGCTGGTGAATCACATAAAGGGCACAGATTTCAAATACAAAGGAAAATTATTAGCTTAG
>lefaxin_Hman3_GDZJ05
ATGAATCACAGAATTAATGCGATACCCGAACCTTACGTTTGGGATGAGTCTTTCAAAGTTTTTTACGAAAGTTTGGATGAACAACATCAAGGTTTGTTCCAAGCCATATTCAGTTTATCAAGGCATCCAACTGATGCTGATGTTCTGAAGCATTTGGTGGAGACCATGGATGAGCATTTCAAACACGAAGAGCACCTCTTGGAAGAGGCCAACTATGCTGACTTTGACGTTCACAAGGCATCGCACAATGAATTTCAAAGACAGCTCAAAAAAATAACTTCTCCCGTGTCACCGGACTCCGTGCTTTGGATAAAAGAGTGGCTGGTGAATCACATAAAGGGCACAGATTTCAAATACAAAGGAAAATTATTAGCTTAG
>lefaxin_Hman3_GDZJ06
ATGAATCACAGAATTAATGCGATACCTGAACCTTACGTTTGGGATGAGTCTTTCAAAGTTTTTTACGAAAGTTTGGATGAACAACATCAAGGTTTGTTCCAAGCCATATTCAGTTTATCAAGGCATCCAACTGATGCTGATGTTCTGAAGCATTTGGTGGAGACCATGGATGAGCATTTCAAACACGAAGAGCACCTCTTGGAAGAGGCCAACTATGCTGACTTTGACGTTCACAAGGCATCGCACAATGAATTTCAAAGGCAGCTCAAAAAAATAACTTCTCCCGTGTCACCGGACTCCGTGCTTTGGATAAAAGAGTGGCTGGTGAACCACATAAAGGGCACAGATTTCAAATACAAAGGAAAATTATTAGCTTAG
>lefaxin_Hman3_GDZJ07
ATGAATCACAGAATTAATGCGATACCCGAACCTTACGTTTGGGATGAGTCTTTCAAAGTTTTTTACGAAAGTTTGGATGAACAACATCAAGGTTTGTTCCAAGCCATATTCAGTTTATCAAGGCATCCAACTGATGCTGATGTTCTGAAGCATTTGGTGGAGACCATGGATGAGCATTTCAAACACGAAGAGCACCTCTTGGAAGAGGCCAACTATGCTGACTTTGACGTTCACAAGGCATCGCACAATGAATTTCAAAGACAGCTCAAAAAAATAACTTCTCCCGTGTCACCGGACTCCGTGCTTTGGATAAAAGAGTGGCTGGTGAATCACATAAAGGGCACAGATTTCAAATACAAAGGAAAATTATTAGCTTAG
>lefaxin_Hman3_GDZJ08
ATGAATCACAGAATTAATGCGATACCCGAACCTTACGTTTGGGATGAGTCTTTCAAAGTTTTTTACGAAAGTTTGGATGAACAACATCAAGGTTTGTTCCAAGCCATATTCAGTTTATCAAGGCATCCAACTGATGCTGATGTTCTGAAGCATTTGGTGGAGACCATGGATGAGCATTTCAAACACGAAGAGCACCTCTTGGAAGAGGCCAACTATGCTGACTTTGACGTTCACAAGGCATCGCACAATGAATTTCAAAGACAGCTCAAAAAAATAACTTCTCCCGTGTCACCGGACTCCGTGCTTTGGATAAAAGAGTGGCTGGTGAATCACATAAAGGGCACAGATTTCAAATACAAAGGAAAATTATTAGCTTAG
>lefaxin_Hman3_GDZJ09
ATGAATCACAGAATTAATGCGATACCTGAACCTTACGTTTGGGATGAGTCTTTCAAAGTTTTTTACGAAAGTTTGGATGAACAACATCAAGGTTTGTTCCAAGCCATATTCAGTTTATCAAGGCATCCAACTGATGCTGATGTTCTGAAGCATTTGGTGGAGACCATGGATGAGCATTTCAAACACGAAGAGCACCTCTTGGAAGAGGCCAACTATGCTGACTTTGACGTTCACAAGGCATCGCACAATGAATTTCAAAGGCAGCTCAAAAAAATAACTTCTCCCGTGTCACCGGACTCCGTGCTTTGGATAAAAGAGTGGCTGGTGAACCACATAAAGGGCACAGATTTCAAATACAAAGGAAAATTATTAGCTTAG
>lefaxin_Hman3_GDZJ10
ATGAATCACAGAATTAATGCGATACCCGAACCTTACGTTTGGGATGAGTCTTTCAAAGTTTTTTACGAAAGTTTGGATGAACAACATCAAGGTTTGTTCCAAGCCATATTCAGTTTATCAAGGCATCCAACTGATGCTGATGTTCTGAAGCATTTGGTGGAGACCATGGATGAGCATTTCAAACACGAAGAGCACCTCTTGGAAGAGGCCAACTATGCTGACTTTGACGTTCACAAGGCATCGCACAATGAATTTCAAAGGCAGCTCAAAAAAATAACTTCTCCCGTGTCACCGGACTCCGTGCTTTGGATAAAAGAGTGGCTGGTGAACCACATAAAGGGCACAGATTTCAAATACAAAGGAAAATTATTAGCTTAG
>lefaxin_Hman3_YNHH01
ATGAATCACAGAATTAATGCGATACCCGAACCTTACGTTTGGGATGAGTCTTTCAAAGTTTTTTACGAAAGTTTGGATGAACAACATCAAGGTTTGTTCCAAGCCATATTCAGTTTATCAAGGCATCCAACTGATGCTGATGTTCTGAAGCATTTGGTGGAGACCATGGATGAGCATTTCAAACACGAAGAGCACCTCTTGGAAGAGGCCAACTATGCTGACTTTGACGTTCACAAGGCATCGCACAATGAATTTCAAAGGCAGCTCAAAAAAATAACTTCTCCCGTGTCACCGGACTCCGTGCTTTGGATAAAAGAGTGGCTGGTGAACCACATAAAGGGCACAGATTTCAAATACAAAGGAAAATTATTAGCTTAG
>lefaxin_Hman3_YNHH02
ATGAATCACAGAATTAATGCGATACCCGAACCTTACGTTTGGGATGAGTCTTTCAAAGTTTTTTACGAAAGTTTGGATGAACAACATCAAGGTTTGTTCCAAGCCATATTCAGTTTATCAAGGCATCCAACTGATGCTGATGTTCTGAAGCATTTGGTGGAGACCATGGATGAGCATTTCAAACACGAAGAGCACCTCTTGGAAGAGGCCAACTATGCTGACTTTGACGTTCACAAGGCATCGCACAATGAATTTCAAAGGCAGCTCAAAAAAATAACTTCTCCCGTGTCACCGGACTCCGTGCTTTGGATAAAAGAGTGGCTGGTGAACCACATAAAGGGCACAGATTTCAAATACAAAGGAAAATTATTAGCTTAG
>lefaxin_Hman3_YNHH03
ATGAATCACAGAATTAATGCGATACCCGAACCTTACGTTTGGGATGAGTCTTTCAAAGTTTTTTACGAAAGTTTGGATGAACAACATCAAGGTTTGTTCCAAGCCATATTCAGTTTATCAAGGCATCCAACTGATGCTGATGTTCTGAAGCATTTGGTGGAGACCATGGATGAGCATTTCAAACACGAAGAGCACCTCTTGGAAGAGGCCAACTATGCTGACTTTGACGTTCACAAGGCATCGCACAATGAATTTCAAAGGCAGCTCAAAAAAATAACTTCTCCCGTGTCACCGGACTCCGTGCTTTGGATAAAAGAGTGGCTGGTGAACCACATAAAGGGCACAGATTTCAAATACAAAGGAAAATTATTAGCTTAG
>lefaxin_Hman3_YNHH04
ATGAATCACAGAATTAATGCGATACCCGAACCTTACGTTTGGGATGAGTCTTTCAAAGTTTTTTACGAAAGTTTGGATGAACAACATCAAGGTTTGTTCCAAGCCATATTCAGTTTATCAAGGCATCCAACTGATGCTGATGTTCTGAAGCATTTGGTGGAGACCATGGATGAGCATTTCAAACACGAAGAGCACCTCTTGGAAGAGGCCAACTATGCTGACTTTGACGTTCACAAGGCATCGCACAATGAATTTCAAAGGCAGCTCAAAAAAATAACTTCTCCCGTGTCACCGGACTCCGTGCTTTGGATAAAAGAGTGGCTGGTGAACCACATAAAGGGCACAGATTTCAAATACAAAGGAAAATTATTAGCTTAG
>lefaxin_Hman3_YNHH05
ATGAATCACAGAATTAATGCGATACCCGAACCTTACGTTTGGGATGAGTCTTTCAAAGTTTTTTACGAAAGTTTGGATGAACAACATCAAGGTTTGTTCCAAGCCATATTCAGTTTATCAAGGCATCCAACTGATGCTGATGTTCTGAAGCATTTGGTGGAGACCATGGATGAGCATTTCAAACACGAAGAGCACCTCTTGGAAGAGGCCAACTATGCTGACTTTGACGTTCACAAGGCATCGCACAATGAATTTCAAAGGCAGCTCAAAAAAATAACTTCTCCCGTGTCACCGGACTCCGTGCTTTGGATAAAAGAGTGGCTGGTGAACCACATAAAGGGCACAGATTTCAAATACAAAGGAAAATTATTAGCTTAG
>lefaxin_Hman3_YNHH06
ATGAATCACAGAATTAATGCGATACCCGAACCTTACGTTTGGGATGAGTCTTTCAAAGTTTTTTACGAAAGTTTGGATGAACAACATCAAGGTTTGTTCCAAGCCATATTCAGTTTATCAAGGCATCCAACTGATGCTGATGTTCTGAAGCATTTGGTGGAGACCATGGATGAGCATTTCAAACACGAAGAGCACCTCTTGGAAGAGGCCAACTATGCTGACTTTGACGTTCACAAGGCATCGCACAATGAATTTCAAAGGCAGCTCAAAAAAATAACTTCTCCCGTGTCACCGGACTCCGTGCTTTGGATAAAAGAGTGGCTGGTGAACCACATAAAGGGCACAGATTTCAAATACAAAGGAAAATTATTAGCTTAG
>lefaxin_Hman3_YNHH07
ATGAATCACAGAATTAATGCGATACCCGAACCTTACGTTTGGGATGAGTCTTTCAAAGTTTTTTACGAAAGTTTGGATGAACAACATCAAGGTTTGTTCCAAGCCATATTCAGTTTATCAAGGCATCCAACTGATGCTGATGTTCTGAAGCATTTGGTGGAGACCATGGATGAGCATTTCAAACACGAAGAGCACCTCTTGGAAGAGGCCAACTATGCTGACTTTGACGTTCACAAGGCATCGCACAATGAATTTCAAAGGCAGCTCAAAAAAATAACTTCTCCCGTGTCACCGGACTCCGTGCTTTGGATAAAAGAGTGGCTGGTGAACCACATAAAGGGCACAGATTTCAAATACAAAGGAAAATTATTAGCTTAG
>lefaxin_Hman3_YNHH08
ATGAATCACAGAATTAATGCGATACCCGAACCTTACGTTTGGGATGAGTCTTTCAAAGTTTTTTACGAAAGTTTGGATGAACAACATCAAGGTTTGTTCCAAGCCATATTCAGTTTATCAAGGCATCCAACTGATGCTGATGTTCTGAAGCATTTGGTGGAGACCATGGATGAGCATTTCAAACACGAAGAGCACCTCTTGGAAGAGGCCAACTATGCTGACTTTGACGTTCACAAGGCATCGCACAATGAATTTCAAAGGCAGCTCAAAAAAATAACTTCTCCCGTGTCACCGGACTCCGTGCTTTGGATAAAAGAGTGGCTGGTGAACCACATAAAGGGCACAGATTTCAAATACAAAGGAAAATTATTAGCTTAG
>lefaxin_Hman3_YNHH09
ATGAATCACAGAATTAATGCGATACCCGAACCTTACGTTTGGGATGAGTCTTTCAAAGTTTTTTACGAAAGTTTGGATGAACAACATCAAGGTTTGTTCCAAGCCATATTCAGTTTATCAAGGCATCCAACTGATGCTGATGTTCTGAAGCATTTGGTGGAGACCATGGATGAGCATTTCAAACACGAAGAGCACCTCTTGGAAGAGGCCAACTATGCTGACTTTGACGTTCACAAGGCATCGCACAATGAATTTCAAAGGCAGCTCAAAAAAATAACTTCTCCCGTGTCACCGGACTCCGTGCTTTGGATAAAAGAGTGGCTGGTGAACCACATAAAGGGCACAGATTTCAAATACAAAGGAAAATTATTAGCTTAG
>lefaxin_Hman3_YNHH10
ATGAATCACAGAATTAATGCGATACCCGAACCTTACGTTTGGGATGAGTCTTTCAAAGTTTTTTACGAAAGTTTGGATGAACAACATCAAGGTTTGTTCCAAGCCATATTCAGTTTATCAAGGCATCCAACTGATGCTGATGTTCTGAAGCATTTGGTGGAGACCATGGATGAGCATTTCAAACACGAAGAGCACCTCTTGGAAGAGGCCAACTATGCTGACTTTGACGTTCACAAGGCATCGCACAATGAATTTCAAAGGCAGCTCAAAAAAATAACTTCTCCCGTGTCACCGGACTCCGTGCTTTGGATAAAAGAGTGGCTGGTGAACCACATAAAGGGCACAGATTTCAAATACAAAGGAAAATTATTAGCTTAG
>lefaxin_Hman3_YNHH11
ATGAATCACAGAATTAATGCGATACCCGAACCTTACGTTTGGGATGAGTCTTTCAAAGTTTTTTACGAAAGTTTGGATGAACAACATCAAGGTTTGTTCCAAGCCATATTCAGTTTATCAAGGCATCCAACTGATGCTGATGTTCTGAAGCATTTGGTGGAGACCATGGATGAGCATTTCAAACACGAAGAGCACCTCTTGGAAGAGGCCAACTATGCTGACTTTGACGTTCACAAGGCATCGCACAATGAATTTCAAAGGCAGCTCAAAAAAATAACTTCTCCCGTGTCACCGGACTCCGTGCTTTGGATAAAAGAGTGGCTGGTGAACCACATAAAGGGCACAGATTTCAAATACAAAGGAAAATTATTAGCTTAG
>lefaxin_Hman3_YNHH12
ATGAATCACAGAATTAATGCGATACCCGAACCTTACGTTTGGGATGAGTCTTTCAAAGTTTTTTACGAAAGTTTGGATGAACAACATCAAGGTTTGTTCCAAGCCATATTCAGTTTATCAAGGCATCCAACTGATGCTGATGTTCTGAAGCATTTGGTGGAGACCATGGATGAGCATTTCAAACACGAAGAGCACCTCTTGGAAGAGGCCAACTATGCTGACTTTGACGTTCACAAGGCATCGCACAATGAATTTCAAAGGCAGCTCAAAAAAATAACTTCTCCCGTGTCACCGGACTCCGTGCTTTGGATAAAAGAGTGGCTGGTGAACCACATAAAGGGCACAGATTTCAAATACAAAGGAAAATTATTAGCTTAG
