# Supplementary material for: Comparative Study of Lefaxin Family in Two Asian Leeches: Hirudinaria manillensis and Whitmania pigra
Source: Biology (Basel). 2025 Jul 23;14(8):918. doi: 10.3390/biology14080918 (PMC12383447; doi:10.3390/biology14080918)
Supplement: Supplementary file 1 [file biology-14-00918-s001.zip › File S3.txt]

>lefaxin_Wpig1_HBWH01
ATGGGCCACGAAATTCCAGAACCTTTCGTTTGGGATGAATCTTTCAAAGTTTTTTACGATCACCTGGACAGCCAGCATAGAGGTTTGTTTCAGGCCATTTTTGATGTCGGCAAGTCCCCCTCCGATACTCACTCGTTGAGCACTTTGGTTAACCTCATGCAAGAGCATTTTGATCATGAAGAGCATGATATGAAGAAAGCAAATTTTGATGGTCTGGATCACCATAAACACGCACATGATGAGTTCCTGAAATCCTTGAGAGCTGTTTCTACGCCAGTACCTAGTGATAAAGTTACATGGGCCAAAGAATGGCTTGTTAACCACATCAAGGCAATCGATTCTTTGTATTCAGGGAAATTGTGA
>lefaxin_Wpig1_HBWH02
ATGGGCCACGAAATTCCAGAACCTTTCGTTTGGGATGAATCTTTCAAAGTTTTTTACGATCACCTGGACAGCCAGCATAGAGGTTTGTTTCAGGCCATTTTTGATGTCGGCAAGTCCCCCTCCGATACTCACTCGTTGAGCACTTTGGTTAACCTCATGCAAGAGCATTTTGATCATGAAGAGCATGATATGAAGAAAGCAAATTTTGATGGTCTGGATCACCATAAACACGCACATGATGAGTTCCTGAAATCCTTGAGAGCTGTTTCTACGCCAGTACCTAGTGATAAAGTTACATGGGCCAAAGAATGGCTTGTTAACCACATCAAGGCAATCGATTCTTTGTATTCAGGGAAATTGTGA
>lefaxin_Wpig1_HBWH03
ATGGGCCACGAAATTCCAGAACCTTTCGTTTGGGATGAATCTTTCAAAGTTTTTTACGATCACCTGGACAGCCAGCATAGAGGTTTGTTTCAGGCCATTTTTGATGTCGGCAAGTCCCCCTCCGATACTCACTCGTTGAGCACTTTGGTTAACCTCATGCAAGAGCATTTTGATCATGAAGAGCATGATATGAAGAAAGCAAATTTTGATGGTCTGGATCACCATAAACACGCACATGATGAGTTCCTGAAATCCTTGAGAGCTGTTTCTACGCCAGTACCTAGTGATAAAGTTACATGGGCCAAAGAATGGCTTGTTAACCACATCAAGGCAATCGATTCTTTGTATTCAGGGAAATTGTGA
>lefaxin_Wpig1_HBWH04
ATGGGCCACGAAATTCCAGAACCTTTCGTTTGGGATGAATCTTTCAAAGTTTTTTACGATCACCTGGACAGCCAGCATAGAGGTTTGTTTCAGGCCATTTTTGATGTCGGCAAGTCCCCCTCCGATACTCACTCGTTGAGCACTTTGGTTAACCTCATGCAAGAGCATTTTGATCATGAAGAGCATGATATGAAGAAAGCAAATTTTGATGGTCTGGATCACCATAAACACGCACATGATGAGTTCCTGAAATCCTTGAGAGCTGTTTCTACGCCAGTACCTAGTGATAAAGTTACATGGGCCAAAGAATGGCTTGTTAACCACATCAAGGCAATCGATTCTTTGTATTCAGGGAAATTGTGA
>lefaxin_Wpig1_HBWH05
ATGGGCCACGAAATTCCAGAACCTTTCGTTTGGGATGAATCTTTCAAAGTTTTTTACGATCACCTGGACAGCCAGCATAGAGGTTTGTTTCAGGCCATTTTTGATGTCGGCAAGTCCCCCTCCGATACTCACTCGTTGAGCACTTTGGTTAACCTCATGCAAGAGCATTTTGATCATGAAGAGCATGATATGAAGAAAGCAAATTTTGATGGTCTGGATCACCATAAACACGCACATGATGAGTTCCTGAAATCCTTGAGAGCTGTTTCTACGCCAGTACCTAGTGATAAAGTTACATGGGCCAAAGAATGGCTTGTTAACCACATCAAGGCAATCGATTCTTTGTATTCAGGGAAATTGTGA
>lefaxin_Wpig1_HBWH06
ATGGGCCACGAAATTCCAGAACCTTTCGTTTGGGATGAATCTTTCAAAGTTTTTTACGATCACCTGGACAGCCAGCATAGAGGTTTGTTTCAGGCCATTTTTGATGTCGGCAAGTCCCCCTCCGATACTCACTCGTTGAGCACTTTGGTTAACCTCATGCAAGAGCATTTTGATCATGAAGAGCATGATATGAAGAAAGCAAATTTTGATGGTCTGGATCACCATAAACACGCACATGATGAGTTCCTGAAATCCTTGAGAGCTGTTTCTACGCCAGTACCTAGTGATAAAGTTACATGGGCCAAAGAATGGCTTGTTAACCACATCAAGGCAATCGATTCTTTGTATTCAGGGAAATTGTGA
>lefaxin_Wpig1_HBWH07
ATGGGCCACGAAATTCCAGAACCTTTCGTTTGGGATGAATCTTTCAAAGTTTTTTACGATCACCTGGACAGCCAGCATAGAGGTTTGTTTCAGGCCATTTTTGATGTCGGCAAGTCCCCCTCCGATACTCACTCGTTGAGCACTTTGGTTAACCTCATGCAAGAGCATTTTGATCATGAAGAGCATGATATGAAGAAAGCAAATTTTGATGGTCTGGATCACCATAAACACGCACATGATGAGTTCCTGAAATCCTTGAGAGCTGTTTCTACGCCAGTACCTAGTGATAAAGTTACATGGGCCAAAGAATGGCTTGTTAACCACATCAAGGCAATCGATTCTTTGTATTCAGGGAAATTGTGA
>lefaxin_Wpig1_HBWH08
ATGGGCCACGAAATTCCAGAACCTTTCGTTTGGGATGAATCTTTCAAAGTTTTTTACGATCACCTGGACAGCCAGCATAGAGGTTTGTTTCAGGCCATTTTTGATGTCGGCAAGTCCCCCTCCGATACTCACTCGTTGAGCACTTTGGTTAACCTCATGCAAGAGCATTTTGATCATGAAGAGCATGATATGAAGAAAGCAAATTTTGATGGTCTGGATCACCATAAACACGCACATGATGAGTTCCTGAAATCCTTGAGAGCTGTTTCTACGCCAGTACCTAGTGATAAAGTTACATGGGCCAAAGAATGGCTTGTTAACCACATCAAGGCAATCGATTCTTTGTATTCAGGGAAATTGTGA
>lefaxin_Wpig1_HBWH09
ATGGGCCACGAAATTCCAGAACCTTTCGTTTGGGATGAATCTTTCAAAGTTTTTTACGATCACCTGGACAGCCAGCATAGAGGTTTGTTTCAGGCCATTTTTGATGTCGGCAAGTCCCCCTCCGATACTCACTCGTTGAGCACTTTGGTTAACCTCATGCAAGAGCATTTTGATCATGAAGAGCATGATATGAAGAAAGCAAATTTTGATGGTCTGGATCACCATAAACACGCACATGATGAGTTCCTGAAATCCTTGAGAGCTGTTTCTACGCCAGTACCTAGTGATAAAGTTACATGGGCCAAAGAATGGCTTGTTAACCACATCAAGGCAATCGATTCTTTGTATTCAGGGAAATTGTGA
>lefaxin_Wpig1_HBWH10
ATGGGCCACGAAATTCCAGAACCTTTCGTTTGGGATGAATCTTTCAAAGTTTTTTACGATCATCTGGACAGCCAGCATAGAGGTTTGTTTCAGGCCATTTTTGATGTCGGCAAGTCCCCCTCCGATACTCACTCGTTGAGCACTTTGGTTAACCTCATGCAAGAGCATTTTGATCATGAAGAGCATGATATGAAGAAAGCAAATTTTGATGGTCTGGATCACCATAAACACGCACATGATGAGTTCCTGAAATCCTTGAGAGCTGTTTCTACGCCAGTACCTAGTGATAAAGTTACATGGGCCAAAGAATGGCTTGTTAACCACATCAAGGCAATCGATTCTTTGTATTCAGGGAAATTGTGA
>lefaxin_Wpig1_HBWH11
ATGGGCCACGAAATTCCAGAACCTTTCGTTTGGGATGAATCTTTCAAAGTTTTTTACGATCACCTGGACAGCCAGCATAGAGGTTTGTTTCAGGCCATTTTTGATGTCGGCAAGTCCCCCTCCGATACTCACTCGTTGAGCACTTTGGTTAACCTCATGCAAGAGCATTTTGATCATGAAGAGCATGATATGAAGAAAGCAAATTTTGATGGTCTGGATCACCATAAACACGCACATGATGAGTTCCTGAAATCCTTGAGAGCTGTTTCTACGCCAGTACCTAGTGATAAAGTTACATGGGCCAAAGAATGGCTTGTTAACCACATCAAGGCAATCGATTCTTTGTATTCAGGGAAATTGTGA
>lefaxin_Wpig1_HBWH12
ATGGGCCACGAAATTCCAGAACCTTTCGTTTGGGATGAATCTTTCAAAGTTTTTTACGATCACCTGGACAGCCAGCATAGAGGTTTGTTTCAGGCCATTTTTGATGTCGGCAAGTCCCCCTCCGATACTCACTCGTTGAGCACTTTGGTTAACCTCATGCAAGAGCATTTTGATCATGAAGAGCATGATATGAAGAAAGCAAATTTTGATGGTCTGGATCACCATAAACACGCACATGATGAGTTCCTGAAATCCTTGAGAGCTGTTTCTACGCCAGTACCTAGTGATAAAGTTACATGGGCCAAAGAATGGCTTGTTAACCACATCAAGGCAATCGATTCTTTGTATTCAGGGAAATTGTGA
>lefaxin_Wpig1_SCYB01
ATGGGCCACGAAATTCCAGAACCTTTCGTTTGGGATGAATCTTTCAAAGTTTTTTACGATCACCTGGACAGCCAGCATAGAGGTTTGTTTCAGGCCATTTTTGATGTCGGCAAGTCCCCCTCCGATACTCACTCGTTGAGCACTTTGGTTAACCTCATGCAAGAGCATTTTGATCATGAAGAGCATGATATGAAGAAAGCAAATTTTGATGGTCTGGATCACCATAAACACGCACATGATGAGTTCCTGAAATCCTTGAGAGCTGTTTCTACGCCAGTACCTAGTGATAAAGTTACATGGGCCAAAGAATGGCTTGTTAACCACATCAAGGCAATCGATTCTTTGTATTCAGGGAAATTGTGA
>lefaxin_Wpig1_SCYB02
ATGGGCCACGAAATTCCAGAACCTTTCGTTTGGGATGAATCTTTCAAAGTTTTTTACGATCATCTGGACAGCCAGCATAGAGGTTTGTTTCAGGCCATTTTTGATGTCGGCAAGTCCCCCTCCGATACTCACTCGTTGAGCACTTTGGTTAACCTCATGCAAGAGCATTTTGATCATGAAGAGCATGATATGAAGAAAGCAAATTTTGATGGTCTGGATCACCATAAACACGCACATGATGAGTTCCTGAAATCCTTGAGAGCTGTTTCTACGCCAGTACCTAGTGATAAAGTTACATGGGCCAAAGAATGGCTTGTTAACCACATCAAGGCAATCGATTCTTTGTATTCAGGGAAATTGTGA
>lefaxin_Wpig1_SCYB03
ATGGGCCACGAAATTCCAGAACCTTTCGTTTGGGATGAATCTTTCAAAGTTTTTTACGATCACCTGGACAGCCAGCATAGAGGTTTGTTTCAGGCCATTTTTGATGTCGGCAAGTCCCCCTCCGATACTCACTCGTTGAGCACTTTGGTTAACCTCATGCAAGAGCATTTTGATCATGAAGAGCATGATATGAAGAAAGCAAATTTTGATGGTCTGGATCACCATAAACACGCACATGATGAGTTCCTGAAATCCTTGAGAGCTGTTTCTACGCCAGTACCTAGTGATAAAGTTACATGGGCCAAAGAATGGCTTGTTAACCACATCAAGGCAATCGATTCTTTGTATTCAGGGAAATTGTGA
>lefaxin_Wpig1_SCYB04
ATGGGCCACGAAATTCCAGAACCTTTCGTTTGGGATGAATCTTTCAAAGTTTTTTACGATCACCTGGACAGCCAGCATAGAGGTTTGTTTCAGGCCATTTTTGATGTCGGCAAGTCCCCCTCCGATACTCACTCGTTGAGCACTTTGGTTAACCTCATGCAAGAGCATTTTGATCATGAAGAGCATGATATGAAGAAAGCAAATTTTGATGGTCTGGATCACCATAAACACGCACATGATGAGTTCCTGAAATCCTTGAGAGCTGTTTCTACGCCAGTACCTAGTGATAAAGTTACATGGGCCAAAGAATGGCTTGTTAACCACATCAAGGCAATCGATTCTTTGTATTCAGGGAAATTGTGA
>lefaxin_Wpig1_SCYB05
ATGGGCCACGAAATTCCAGAACCTTTCGTTTGGGATGAATCTTTCAAAGTTTTTTACGATCACCTGGACAGCCAGCATAGAGGTTTGTTTCAGGCCATTTTTGATGTCGGCAAGTCCCCCTCCGATACTCACTCGTTGAGCACTTTGGTTAACCTCATGCAAGAGCATTTTGATCATGAAGAGCATGATATGAAGAAAGCAAATTTTGATGGTCTGGATCACCATAAACACGCACATGATGAGTTCCTGAAATCCTTGAGAGCTGTTTCTACGCCAGTACCTAGTGATAAAGTTACATGGGCCAAAGAATGGCTTGTTAACCACATCAAGGCAATCGATTCTTTGTATTCAGGGAAATTGTGA
>lefaxin_Wpig1_SCYB06
ATGGGCCACGAAATTCCAGAACCTTTCGTTTGGGATGAATCTTTCAAAGTTTTTTACGATCACCTGGACAGCCAGCATAGAGGTTTGTTTCAGGCCATTTTTGATGTCGGCAAGTCCCCCTCCGATACTCACTCGTTGAGCACTTTGGTTAACCTCATGCAAGAGCATTTTGATCATGAAGAGCATGATATGAAGAAAGCAAATTTTGATGGTCTGGATCACCATAAACACGCACATGATGAGTTCCTGAAATCCTTGAGAGCTGTTTCTACGCCAGTACCTAGTGATAAAGTTACATGGGCCAAAGAATGGCTTGTTAACCACATCAAGGCAATCGATTCTTTGTATTCAGGGAAATTGTGA
>lefaxin_Wpig1_SCYB07
ATGGGCCACGAAATTCCAGAACCTTTCGTTTGGGATGAATCTTTCAAAGTTTTTTACGATCACCTGGACAGCCAGCATAGAGGTTTGTTTCAGGCCATTTTTGATGTCGGCAAGTCCCCCTCCGATACTCACTCGTTGAGCACTTTGGTTAACCTCATGCAAGAGCATTTTGATCATGAAGAGCTTGATATGAAGAAAGCAAATTTTGATGGTCTGGATCACCATAAACACGCACATGATGAGTTCCTGAAATCCTTGAGAGCTGTTTCTACGCCAGTACCTAGTGATAAAGTTACATGGGCCAAAGAATGGCTTGTTAACCACATCAAGGCAATCGATTCTTTGTATTCAGGGAAATTGTGA
>lefaxin_Wpig1_SCYB08
ATGGGCCACGAAATTCCAGAACCTTTCGTTTGGGATGAATCTTTCAAAGTTTTTTACGATCACCTGGACAGCCAGCATAGAGGTTTGTTTCAGGCCATTTTTGATGTCGGCAAGTCCCCCTCCGATACTCACTCGTTGAGCACTTTGGTTAACCTCATGCAAGAGCATTTTGATCATGAAGAGCATGATATGAAGAAAGCAAATTTTGATGGTCTGGATCACCATAAACACGCACATGATGAGTTCCTGAAATCCTTGAGAGCTGTTTCTACGCCAGTACCTAGTGATAAAGTTACATGGGCCAAAGAATGGCTTGTTAACCACATCAAGGCAATCGATTCTTTGTATTCAGGGAAATTGTGA
>lefaxin_Wpig1_SCYB09
ATGGGCCACGAAATTCCAGAACCTTTCGTTTGGGATGAATCTTTCAAAGTTTTTTACGATCATCTGGACAGCCAGCATAGAGGTTTGTTTCAGGCCATTTTTGATGTCGGCAAGTCCCCCTCCGATACTCACTCGTTGAGCACTTTGGTTAACCTCATGCAAGAGCATTTTGATCATGAAGAGCTTGATATGAAGAAAGCAAATTTTGATGGTCTGGATCACCATAAACACGCACATGATGAGTTCCTGAAATCCTTGAGAGCTGTTTCTACGCCAGTACCTAGTGATAAAGTTACATGGGCCAAAGAATGGCTTGTTAACCACATCAAGGCAATCGATTCTTTGTATTCAGGGAAATTGTGA
>lefaxin_Wpig1_SCYB10
ATGGGCCACGAAATTCCAGAACCTTTCGTTTGGGATGAATCTTTCAAAGTTTTTTACGATCACCTGGACAGCCAGCATAGAGGTTTGTTTCAGGCCATTTTTGATGTCGGCAAGTCCCCCTCCGATACTCACTCGTTGAGCACTTTGGTTAACCTCATGCAAGAGCATTTTGATCATGAAGAGCATGATATGAAGAAAGCAAATTTTGATGGTCTGGATCACCATAAACACGCACATGATGAGTTCCTGAAATCCTTGAGAGCTGTTTCTACGCCAGTACCTAGTGATAAAGTTACATGGGCCAAAGAATGGCTTGTTAACCACATCAAGGCAATCGATTCTTTGTATTCAGGGAAATTGTGA
>lefaxin_Wpig1_SCYB11
ATGGGCCACGAAATTCCAGAACCTTTCGTTTGGGATGAATCTTTCAAAGTTTTTTACGATCACCTGGACAGCCAGCATAGAGGTTTGTTTCAGGCCATTTTTGATGTCGGCAAGTCCCCCTCCGATACTCACTCGTTGAGCACTTTGGTTAACCTCATGCAAGAGCATTTTGATCATGAAGAGCATGATATGAAGAAAGCAAATTTTGATGGTCTGGATCACCATAAACACGCACATGATGAGTTCCTGAAATCCTTGAGAGCTGTTTCTACGCCAGTACCTAGTGATAAAGTTACATGGGCCAAAGAATGGCTTGTTAACCACATCAAGGCAATCGATTCTTTGTATTCAGGGAAATTGTGA
>lefaxin_Wpig1_TJBD01
ATGGGCCACGAAATTCCAGAACCTTTCGTTTGGGATGAATCTTTCAAAGTTTTTTACGATCATCTGGACAGCCAGCATAGAGGTTTGTTTCAGGCCATTTTTGATGTCGGCAAGTCCCCCTCCGATACTCACTCGTTGAGCACTTTGGTTAACCTCATGCAAGAGCATTTTGATCATGAAGAGCTTGATATGAAGAAAGCAAATTTTGATGGTCTGGATCACCATAAACACGCACATGATGAGTTCCTGAAATCCTTGAGAGCTGTTTCTACGCCAGTACCTAGTGATAAAGTTACATGGGCCAAAGAATGGCTTGTTAACCATATCAAGGCAATCGATTCTTTGTATTCAGGGAAATTGTGA
>lefaxin_Wpig1_TJBD02
ATGGGCCACGAAATTCCAGAACCTTTCGTTTGGGATGAATCTTTCAAAGTTTTTTACGATCACCTGGACAGCCAGCATAGAGGTTTGTTTCAGGCCATTTTTGATGTCGGCAAGTCCCCCTCCGATACTCACTCGTTGAGCACTTTGGTTAACCTCATGCAAGAGCATTTTGATCATGAAGAGCATGATATGAAGAAAGCAAATTTTGATGGTCTGGATCACCATAAACACGCACATGATGAGTTCCTGAAATCCTTGAGAGCTGTTTCTACGCCAGTACCTAGTGATAAAGTTACATGGGCCAAAGAATGGCTTGTTAACCACATCAAGGCAATCGATTCTTTGTATTCAGGGAAATTGTGA
>lefaxin_Wpig1_TJBD03
ATGGGCCACGAAATTCCAGAACCTTTCGTTTGGGATGAATCTTTCAAAGTTTTTTACGATCACCTGGACAGCCAGCATAGAGGTTTGTTTCAGGCCATTTTTGATGTCGGCAAGTCCCCCTCCGATACTCACTCGTTGAGCACTTTGGTTAACCTCATGCAAGAGCATTTTGATCATGAAGAGCATGATATGAAGAAAGCAAATTTTGATGGTCTGGATCACCATAAACACGCACATGATGAGTTCCTGAAATCCTTGAGAGCTGTTTCTACGCCAGTACCTAGTGATAAAGTTACATGGGCCAAAGAATGGCTTGTTAACCACATCAAGGCAATCGATTCTTTGTATTCAGGGAAATTGTGA
>lefaxin_Wpig1_TJBD04
ATGGGCCACGAAATTCCAGAACCTTTCGTTTGGGATGAATCTTTCAAAGTTTTTTACGATCATCTGGACAGCCAGCATAGAGGTTTGTTTCAGGCCATTTTTGATGTCGGCAAGTCCCCCTCCGATACTCACTCGTTGAGCACTTTGGTTAACCTCATGCAAGAGCATTTTGATCATGAAGAGCATGATATGAAGAAAGCAAATTTTGATGGTCTGGATCACCATAAACACGCACATGATGAGTTCCTGAAATCCTTGAGAGCTGTTTCTACGCCAGTACCTAGTGATAAAGTTACATGGGCCAAAGAATGGCTTGTTAACCACATCAAGGCAATCGATTCTTTGTATTCAGGGAAATTGTGA
>lefaxin_Wpig1_TJBD05
ATGGGCCACGAAATTCCAGAACCTTTCGTTTGGGATGAATCTTTCAAAGTTTTTTACGATCACCTGGACAGCCAGCATAGAGGTTTGTTTCAGGCCATTTTTGATGTCGGCAAGTCCCCCTCCGATACTCACTCGTTGAGCACTTTGGTTAACCTCATGCAAGAGCATTTTGATCATGAAGAGCATGATATGAAGAAAGCAAATTTTGATGGTCTGGATCACCATAAACACGCACATGATGAGTTCCTGAAATCCTTGAGAGCTGTTTCTACGCCAGTACCTAGTGATAAAGTTACATGGGCCAAAGAATGGCTTGTTAACCACATCAAGGCAATCGATTCTTTGTATTCAGGGAAATTGTGA
>lefaxin_Wpig1_TJBD06
ATGGGCCACGAAATTCCAGAACCTTTCGTTTGGGATGAATCTTTCAAAGTTTTTTACGATCATCTGGACAGCCAGCATAGAGGTTTGTTTCAGGCCATTTTTGATGTCGGCAAGTCCCCCTCCGATACTCACTCGTTGAGCACTTTGGTTAACCTCATGCAAGAGCATTTTGATCATGAAGAGCATGATATGAAGAAAGCAAATTTTGATGGTCTGGATCACCATAAACACGCACATGATGAGTTCCTGAAATCCTTGAGAGCTGTTTCTACGCCAGTACCTAGTGATAAAGTTACATGGGCCAAAGAATGGCTTGTTAACCACATCAAGGCAATCGATTCTTTGTATTCAGGGAAATTGTGA
>lefaxin_Wpig1_TJBD07
ATGGGCCACGAAATTCCAGAACCTTTCGTTTGGGATGAATCTTTCAAAGTTTTTTACGATCATCTGGACAGCCAGCATAGAGGTTTGTTTCAGGCCATTTTTGATGTCGGCAAGTCCCCCTCCGATACTCACTCGTTGAGCACTTTGGTTAACCTCATGCAAGAGCATTTTGATCATGAAGAGCATGATATGAAGAAAGCAAATTTTGATGGTCTGGATCACCATAAACACGCACATGATGAGTTCCTGAAATCCTTGAGAGCTGTTTCTACGCCAGTACCTAGTGATAAAGTTACATGGGCCAAAGAATGGCTTGTTAACCACATCAAGGCAATCGATTCTTTGTATTCAGGGAAATTGTGA
>lefaxin_Wpig1_TJBD08
ATGGGCCACGAAATTCCAGAACCTTTCGTTTGGGATGAATCTTTCAAAGTTTTTTACGATCACCTGGACAGCCAGCATAGAGGTTTGTTTCAGGCCATTTTTGATGTCGGCAAGTCCCCCTCCGATACTCACTCGTTGAGCACTTTGGTTAACCTCATGCAAGAGCATTTTGATCATGAAGAGCATGATATGAAGAAAGCAAATTTTGATGGTCTGGATCACCATAAACACGCACATGATGAGTTCCTGAAATCCTTGAGAGCTGTTTCTACGCCAGTACCTAGTGATAAAGTTACATGGGCCAAAGAATGGCTTGTTAACCACATCAAGGCAATCGATTCTTTGTATTCAGGGAAATTGTGA
>lefaxin_Wpig1_TJBD09
ATGGGCCACGAAATTCCAGAACCTTTCGTTTGGGATGAATCTTTCAAAGTTTTTTACGATCACCTGGACAGCCAGCATAGAGGTTTGTTTCAGGCCATTTTTGATGTCGGCAAGTCCCCCTCCGATACTCACTCGTTGAGCACTTTGGTTAACCTCATGCAAGAGCATTTTGATCATGAAGAGCATGATATGAAGAAAGCAAATTTTGATGGTCTGGATCACCATAAACACGCACATGATGAGTTCCTGAAATCCTTGAGAGCTGTTTCTACGCCAGTACCTAGTGATAAAGTTACATGGGCCAAAGAATGGCTTGTTAACCACATCAAGGCAATCGATTCTTTGTATTCAGGGAAATTGTGA
>lefaxin_Wpig1_TJBD10
ATGGGCCACGAAATTCCAGAACCTTTCGTTTGGGATGAATCTTTCAAAGTTTTTTACGATCACCTGGACAGCCAGCATAGAGGTTTGTTTCAGGCCATTTTTGATGTCGGCAAGTCCCCCTCCGATACTCACTCGTTGAGCACTTTGGTTAACCTCATGCAAGAGCATTTTGATCATGAAGAGCATGATATGAAGAAAGCAAATTTTGATGGTCTGGATCACCATAAACACGCACATGATGAGTTCCTGAAATCCTTGAGAGCTGTTTCTACGCCAGTACCTAGTGATAAAGTTACATGGGCCAAAGAATGGCTTGTTAACCACATCAAGGCAATCGATTCTTTGTATTCAGGGAAATTGTGA
>lefaxin_Wpig1_TJBD11
ATGGGCCACGAAATTCCAGAACCTTTCGTTTGGGATGAATCTTTCAAAGTTTTTTACGATCACCTGGACAGCCAGCATAGAGGTTTGTTTCAGGCCATTTTTGATGTCGGCAAGTCCCCCTCCGATACTCACTCGTTGAGCACTTTGGTTAACCTCATGCAAGAGCATTTTGATCATGAAGAGCATGATATGAAGAAAGCAAATTTTGATGGTCTGGATCACCATAAACACGCACATGATGAGTTCCTGAAATCCTTGAGAGCTGTTTCTACGCCAGTACCTAGTGATAAAGTTACATGGGCCAAAGAATGGCTTGTTAACCACATCAAGGCAATCGATTCTTTGTATTCAGGGAAATTGTGA
>lefaxin_Wpig1_TJBD12
ATGGGCCACGAAATTCCAGAACCTTTCGTTTGGGATGAATCTTTCAAAGTTTTTTACGATCACCTGGACAGCCAGCATAGAGGTTTGTTTCAGGCCATTTTTGATGTCGGCAAGTCCCCCTCCGATACTCACTCGTTGAGCACTTTGGTTAACCTCATGCAAGAGCATTTTGATCATGAAGAGCATGATATGAAGAAAGCAAATTTTGATGGTCTGGATCACCATAAACACGCACATGATGAGTTCCTGAAATCCTTGAGAGCTGTTTCTACGCCAGTACCTAGTGATAAAGTTACATGGGCCAAAGAATGGCTTGTTAACCACATCAAGGCAATCGATTCTTTGTATTCAGGGAAATTGTGA

>lefaxin_Wpig2_HBWH01
ATGGGTTTTGAAATCCCTGAGCCGTATGTTTGGGACGAAAGTTTCAAAGTTTTTTATGAGAATTTGGATGAGGAGCACAAAGGTCTCTTCCAAGCCATCTTCAATTTGTCCAAATCGCCCGCTGATAATGGCGCCCTAAAGCATCTGAGTAAAGTCATTGATGAACATTTCAGCCATGAAGAGGACATGATGAAGAAGGCCAGTTACTCGGATTTCGATAACCACAAGAAAGCACACGTAGACTTTCAGACTACTCTCGGTGGCCTTTCCTCTCCTGTTGCAAATGATAAAGTGCATTGGGCCAAGGACTGGTTGGTGAATCACATCAAAGGAACCGACTTCCTCTACAAGGGAAAGTTGTGA
>lefaxin_Wpig2_HBWH02
ATGGGTTTTGAAATCCCTGAGCCGTATGTTTGGGACGAAAGTTTCAAAGTTTTTTATGAGAATTTGGATGAGGAGCACAAAGGTCTCTTCCAAGCCATCTTCAATTTGTCCAAATCGCCCGCTGATAATGGCGCCCTAAAGCATCTGAGTAAAGTCATTGATGAACATTTCAGCCATGAAGAGGACATGATGAAGAAGGCCAGTTACTCGGATTTCGATAACCACAAGAAAGCACACGTAGACTTTCAGACTACTCTCGGTGGCCTTTCCTCTCCTGTTGCAAATGATAAAGTGCATTGGGCCAAGGACTGGTTGGTGAATCACATCAAAGGAACCGACTTCCTCTACAAGGGAAAGTTGTGA
>lefaxin_Wpig2_HBWH03
ATGGGTTTTGAAATCCCTGAGCCGTATGTTTGGGACGAAAGTTTCAAAGTTTTTTATGAGAATTTGGATGAGGAGCACAAAGGTCTCTTCCAAGCCATCTTCAATTTGTCCAAATCGCCCGCTGATAATGGCGCCTTAAAGCATCTGAGTAAAGTCATTGATGAACATTTCAGCCATGAAGAGGACATGATGAAGAAGGCCAGTTACTCGGATTTCGATAACCACAAGAAAGCACACGTAGACTTTCAGACTACTCTCGGTGGCCTTTCCTCTCCTGTTGCAAATGATAAAGTGCATTGGGCCAAGGACTGGTTGGTGAATCACATCAAAGGAACCGACTTCCTCTACAAGGGAAAGTTGTGA
>lefaxin_Wpig2_HBWH04
ATGGGTTTTGAAATCCCTGAGCCGTATGTTTGGGACGAAAGTTTCAAAGTTTTTTATGAGAATTTGGATGAGGAGCACAAAGGTCTCTTCCAAGCCATCTTCAATTTGTCCAAATCGCCCGCTGATAATGGCGCCCTAAAGCATCTGAGTAAAGTCATTGATGAACATTTCAGCCATGAAGAGGACATGATGAAGAAGGCCAGTTACTCGGATTTCGATAACCACAAGAAAGCACACGTAGACTTTCAGACTACTCTCGGTGGCCTTTCCTCTCCTGTTGCAAATGATAAAGTGCATTGGGCCAAGGACTGGTTGGTGAATCACATCAAAGGAACCGACTTCCTCTACAAGGGAAAGTTGTGA
>lefaxin_Wpig2_HBWH05
ATGGGTTTTGAAATCCCTGAGCCGTATGTTTGGGACGAAAGTTTCAAAGTTTTTTATGAGAATTTGGATGAGGAGCACAAAGGTCTCTTCCAAGCCATCTTCAATTTGTCCAAATCGCCCGCTGATAATGGCGCCTTAAAGCATCTGAGTAAAGTCATTGATGAACATTTCAGCCATGAAGAGGACATGATGAAGAAGGCCAGTTACTCGGATTTCGATAACCACAAGAAAGCACACGTAGACTTTCAGACTACTCTCGGTGGCCTTTCCTCTCCTGTTGCAAATGATAAAGTGCATTGGGCCAAGGACTGGTTGGTGAATCACATCAAAGGAACCGACTTCCTCTACAAGGGAAAGTTGTGA
>lefaxin_Wpig2_HBWH06
ATGGGTTTTGAAATCCCTGAGCCGTATGTTTGGGACGAAAGTTTCAAAGTTTTTTATGAGAATTTGGATGAGGAGCACAAAGGTCTCTTCCAAGCCATCTTCAATTTGTCCAAATCGCCCGCTGATAATGGCGCCCTAAAGCATCTGAGTAAAGTCATTGATGAACATTTCAGCCATGAAGAGGACATGATGAAGAAGGCCAGTTACTCGGATTTCGATAACCACAAGAAAGCACACGTAGACTTTCAGACTACTCTCGGTGGCCTTTCCTCTCCTGTTGCAAATGATAAAGTGCATTGGGCCAAGGACTGGTTGGTGAATCACATCAAAGGAACCGACTTCCTCTACAAGGGAAAGTTGTGA
>lefaxin_Wpig2_HBWH07
ATGGGTTTTGAAATCCCTGAGCCGTATGTTTGGGACGAAAGTTTCAAAGTTTTTTATGAGAATTTGGATGAGGAGCACAAAGGTCTCTTCCAAGCCATCTTCAATTTGTCCAAATCGCCCGCTGATAATGGCGCCCTAAAGCATCTGAGTAAAGTCATTGATGAACATTTCAGCCATGAAGAGGACATGATGAAGAAGGCCAGTTACTCGGATTTCGATAACCACAAGAAAGCACACGTAGACTTTCAGACTACTCTCGGTGGCCTTTCCTCTCCTGTTGCAAATGATAAAGTGCATTGGGCCAAGGACTGGTTGGTGAATCACATCAAAGGAACCGACTTCCTCTACAAGGGAAAGTTGTGA
>lefaxin_Wpig2_HBWH08
ATGGGTTTTGAAATCCCTGAGCCGTATGTTTGGGACGAAAGTTTCAAAGTTTTTTATGAGAATTTGGATGAGGAGCACAAAGGTCTCTTCCAAGCCATCTTCAATTTGTCCAAATCGCCCGCTGATAATGGCGCCCTAAAGCATCTGAGTAAAGTCATTGATGAACATTTCAGCCATGAAGAGGACATGATGAAGAAGGCCAGTTACTCGGATTTCGATAACCACAAGAAAGCACACGTAGACTTTCAGACTACTCTCGGTGGCCTTTCCTCTCCTGTTGCAAATGATAAAGTGCATTGGGCCAAGGACTGGTTGGTGAATCACATCAAAGGAACCGACTTCCTCTACAAGGGAAAGTTGTGA
>lefaxin_Wpig2_HBWH09
ATGGGTTTTGAAATCCCTGAGCCGTATGTTTGGGACGAAAGTTTCAAAGTTTTTTATGAGAATTTGGATGAGGAGCACAAAGGTCTCTTCCAAGCCATCTTCAATTTGTCCAAATCGCCCGCTGATAATGGCGCCCTAAAGCATCTGAGTAAAGTCATTGATGAACATTTCAGCCATGAAGAGGACATGATGAAGAAGGCCAGTTACTCGGATTTCGATAACCACAAGAAAGCACACGTAGACTTTCAGACTACTCTCGGTGGCCTTTCCTCTCCTGTTGCAAATGATAAAGTGCATTGGGCCAAGGACTGGTTGGTGAATCACATCAAAGGAACCGACTTCCTCTACAAGGGAAAGTTGTGA
>lefaxin_Wpig2_HBWH10
ATGGGTTTTGAAATCCCTGAGCCGTATGTTTGGGACGAAAGTTTCAAAGTTTTTTATGAGAATTTGGATGAGGAGCACAAAGGTCTCTTCCAAGCCATCTTCAATTTGTCCAAATCGCCCGCTGATAATGGCGCCCTAAAGCATCTGAGTAAAGTCATTGATGAACATTTCAGCCATGAAGAGGACATGATGAAGAAGGCCAGTTACTCGGATTTCGATAACCACAAGAAAGCACACGTAGACTTTCAGACTACTCTCGGTGGCCTTTCCTCTCCTGTTGCAAATGATAAAGTGCATTGGGCCAAGGACTGGTTGGTGAATCACATCAAAGGAACCGACTTCCTCTACAAGGGAAAGTTGTGA
>lefaxin_Wpig2_HBWH11
ATGGGTTTTGAAATCCCTGAGCCGTATGTTTGGGACGAAAGTTTCAAAGTTTTTTATGAGAATTTGGATGAGGAGCACAAAGGTCTCTTCCAAGCCATCTTCAATTTGTCCAAATCGCCCGCTGATAATGGCGCCCTAAAGCATCTGAGTAAAGTCATTGATGAACATTTCAGCCATGAAGAGGACATGATGAAGAAGGCCAGTTACTCGGATTTCGATAACCACAAGAAAGCACACGTAGACTTTCAGACTACTCTCGGTGGCCTTTCCTCTCCTGTTGCAAATGATAAAGTGCATTGGGCCAAGGACTGGTTGGTGAATCACATCAAAGGAACCGACTTCCTCTACAAGGGAAAGTTGTGA
>lefaxin_Wpig2_HBWH12
ATGGGTTTTGAAATCCCTGAGCCGTATGTTTGGGACGAAAGTTTCAAAGTTTTTTATGAGAATTTGGATGAGGAGCACAAAGGTCTCTTCCAAGCCATCTTCAATTTGTCCAAATCGCCCGCTGATAATGGCGCCCTAAAGCATCTGAGTAAAGTCATTGATGAACATTTCAGCCATGAAGAGGACATGATGAAGAAGGCCAGTTACTCGGATTTCGATAACCACAAGAAAGCACACGTAGACTTTCAGACTACTCTCGGTGGCCTTTCCTCTCCTGTTGCAAATGATAAAGTGCATTGGGCCAAGGACTGGTTGGTGAATCACATCAAAGGAACCGACTTCCTCTACAAGGGAAAGTTGTGA
>lefaxin_Wpig2_SCYB01
ATGGGTTTTGAAATCCCTGAGCCGTATGTTTGGGACGAAAGTTTCAAAGTTTTTTATGAGAATTTGGATGAGGAGCACAAAGGTCTCTTCCAAGCCATCTTCAATTTGTCCAAATCGCCCGCTGATAATGGCGCCCTAAAGCATCTGAGTAAAGTCATTGATGAACATTTCAGCCATGAAGAGGACATGATGAAGAAGGCCAGTTACTCGGATTTCGATAACCACAAGAAAGCACACGTAGACTTTCAGACTACTCTCGGTGGCCTTTCCTCTCCTGTTGCAAATGATAAAGTGCATTGGGCCAAGGACTGGTTGGTGAATCACATCAAAGGAACCGACTTCCTCTACAAGGGAAAGTTGTGA
>lefaxin_Wpig2_SCYB02
ATGGGTTTTGAAATCCCTGAGCCGTATGTTTGGGACGAAAGTTTCAAAGTTTTTTATGAGAATTTGGATGAGGAGCACAAAGGTCTCTTCCAAGCCATCTTCAATTTGTCCAAATCGCCCGCTGATAATGGCGCCCTAAAGCATCTGAGTAAAGTCATTGATGAACATTTCAGCCATGAAGAGGACATGATGAAGAAGGCCAGTTACTCGGATTTCGATAACCACAAGAAAGCACACGTAGACTTTCAGACTACTCTCGGTGGCCTTTCCTCTCCTGTTGCAAATGATAAAGTGCATTGGGCCAAGGACTGGTTGGTGAATCACATCAAAGGAACCGACTTCCTCTACAAGGGAAAGTTGTGA
>lefaxin_Wpig2_SCYB03
ATGGGTTTTGAAATCCCTGAGCCGTATGTTTGGGACGAAAGTTTCAAAGTTTTTTATGAGAATTTGGATGAGGAGCACAAAGGTCTCTTCCAAGCCATCTTCAATTTGTCCAAATCGCCCGCTGATAATGGCGCCCTAAAGCATCTGAGTAAAGTCATTGATGAACATTTCAGCCATGAAGAGGACATGATGAAGAAGGCCAGTTACTCGGATTTCGATAACCACAAGAAAGCACACGTAGACTTTCAGACTACTCTCGGTGGCCTTTCCTCTCCTGTTGCAAATGATAAAGTGCATTGGGCCAAGGACTGGTTGGTGAATCACATCAAAGGAACCGACTTCCTCTACAAGGGAAAGTTGTGA
>lefaxin_Wpig2_SCYB04
ATGGGTTTTGAAATCCCTGAGCCGTATGTTTGGGACGAAAGTTTCAAAGTTTTTTATGAGAATTTGGATGAGGAGCACAAAGGTCTCTTCCAAGCCATCTTCAATTTGTCCAAATCGCCCGCTGATAATGGCGCCCTAAAGCATCTGAGTAAAGTCATTGATGAACATTTCAGCCATGAAGAGGACATGATGAAGAAGGCCAGTTACTCGGATTTCGATAACCACAAGAAAGCACACGTAGACTTTCAGACTACTCTCGGTGGCCTTTCCTCTCCTGTTGCAAATGATAAAGTGCATTGGGCCAAGGACTGGTTGGTGAATCACATCAAAGGAACCGACTTCCTCTACAAGGGAAAGTTGTGA
>lefaxin_Wpig2_SCYB05
ATGGGTTTTGAAATCCCTGAGCCGTATGTTTGGGACGAAAGTTTCAAAGTTTTTTATGAGAATTTGGATGAGGAGCACAAAGGTCTCTTCCAAGCCATCTTCAATTTGTCCAAATCGCCCGCTGATAATGGCGCCCTAAAGCATCTGAGTAAAGTCATTGATGAACATTTCAGCCATGAAGAGGACATGATGAAGAAGGCCAGTTACTCGGATTTCGATAACCACAAGAAAGCACACGTAGACTTTCAGACTACTCTCGGTGGCCTTTCCTCTCCTGTTGCAAATGATAAAGTGCATTGGGCCAAGGACTGGTTGGTGAATCACATCAAAGGAACCGACTTCCTCTACAAGGGAAAGTTGTGA
>lefaxin_Wpig2_SCYB06
ATGGGTTTTGAAATCCCTGAGCCGTATGTTTGGGACGAAAGTTTCAAAGTTTTTTATGAGAATTTGGATGAGGAGCACAAAGGTCTCTTCCAAGCCATCTTCAATTTGTCCAAATCGCCCGCTGATAATGGCGCCCTAAAGCATCTGAGTAAAGTCATTGATGAACATTTCAGCCATGAAGAGGACATGATGAAGAAGGCCAGTTACTCGGATTTCGATAACCACAAGAAAGCACACGTAGACTTTCAGACTACTCTCGGTGGCCTTTCCTCTCCTGTTGCAAATGATAAAGTGCATTGGGCCAAGGACTGGTTGGTGAATCACATCAAAGGAACCGACTTCCTCTACAAGGGAAAGTTGTGA
>lefaxin_Wpig2_SCYB07
ATGGGTTTTGAAATCCCTGAGCCGTATGTTTGGGACGAAAGTTTCAAAGTTTTTTATGAGAATTTGGATGAGGAGCACAAAGGTCTCTTCCAAGCCATCTTCAATTTGTCCAAATCGCCCGCTGATAATGGCGCCCTAAAGCATCTGAGTAAAGTCATTGATGAACATTTCAGCCATGAAGAGGACATGATGAAGAAGGCCAGTTACTCGGATTTCGATAACCACAAGAAAGCACACGTAGACTTTCAGACTACTCTCGGTGGCCTTTCCTCTCCTGTTGCAAATGATAAAGTGCATTGGGCCAAGGACTGGTTGGTGAATCACATCAAAGGAACCGACTTCCTCTACAAGGGAAAGTTGTGA
>lefaxin_Wpig2_SCYB08
ATGGGTTTTGAAATCCCTGAGCCGTATGTTTGGGACGAAAGTTTCAAAGTTTTTTATGAGAATTTGGATGAGGAGCACAAAGGTCTCTTCCAAGCCATCTTCAATTTGTCCAAATCGCCCGCTGATAATGGCGCCCTAAAGCATCTGAGTAAAGTCATTGATGAACATTTCAGCCATGAAGAGGACATGATGAAGAAGGCCAGTTACTCGGATTTCGATAACCACAAGAAAGCACACGTAGACTTTCAGACTACTCTCGGTGGCCTTTCCTCTCCTGTTGCAAATGATAAAGTGCATTGGGCCAAGGACTGGTTGGTGAATCACATCAAAGGAACCGACTTCCTCTACAAGGGAAAGTTGTGA
>lefaxin_Wpig2_SCYB09
ATGGGTTTTGAAATCCCTGAGCCGTATGTTTGGGACGAAAGTTTCAAAGTTTTTTATGAGAATTTGGATGAGGAGCACAAAGGTCTCTTCCAAGCCATCTTCAATTTGTCCAAATCGCCCGCTGATAATGGCGCCCTAAAGCATCTGAGTAAAGTCATTGATGAACATTTCAGCCATGAAGAGGACATGATGAAGAAGGCCAGTTACTCGGATTTCGATAACCACAAGAAAGCACACGTAGACTTTCAGACTACTCTCGGTGGCCTTTCCTCTCCTGTTGCAAATGATAAAGTGCATTGGGCCAAGGACTGGTTGGTGAATCACATCAAAGGAACCGACTTCCTCTACAAGGGAAAGTTGTGA
>lefaxin_Wpig2_SCYB10
ATGGGTTTTGAAATCCCTGAGCCGTATGTTTGGGACGAAAGTTTCAAAGTTTTTTATGAGAATTTGGATGAGGAGCACAAAGGTCTCTTCCAAGCCATCTTCAATTTGTCCAAATCGCCCGCTGATAATGGCGCCCTAAAGCATCTGAGTAAAGTCATTGATGAACATTTCAGCCATGAAGAGGACATGATGAAGAAGGCCAGTTACTCGGATTTCGATAACCACAAGAAAGCACACGTAGACTTTCAGACTACTCTCGGTGGCCTTTCCTCTCCTGTTGCAAATGATAAAGTGCATTGGGCCAAGGACTGGTTGGTGAATCACATCAAAGGAACCGACTTCCTCTACAAGGGAAAGTTGTGA
>lefaxin_Wpig2_SCYB11
ATGGGTTTTGAAATCCCTGAGCCGTATGTTTGGGACGAAAGTTTCAAAGTTTTTTATGAGAATTTGGATGAGGAGCACAAAGGTCTCTTCCAAGCCATCTTCAATTTGTCCAAATCGCCCGCTGATAATGGCGCCCTAAAGCATCTGAGTAAAGTCATTGATGAACATTTCAGCCATGAAGAGGACATGATGAAGAAGGCCAGTTACTCGGATTTCGATAACCACAAGAAAGCACACGTAGACTTTCAGACTACTCTCGGTGGCCTTTCCTCTCCTGTTGCAAATGATAAAGTGCATTGGGCCAAGGACTGGTTGGTGAATCACATCAAAGGAACCGACTTCCTCTACAAGGGAAAGTTGTGA
>lefaxin_Wpig2_TJBD01
ATGGGTTTTGAAATCCCTGAGCCGTATGTTTGGGACGAAAGTTTCAAAGTTTTTTATGAGAATTTGGATGAGGAGCACAAAGGTCTCTTCCAAGCCATCTTCAATTTGTCCAAATCGCCCGCTGATAATGGCGCCCTAAAGCATCTGAGTAAAGTCATTGATGAACATTTCAGCCATGAAGAGGACATGATGAAGAAGGCCAGTTACTCGGATTTCGATAACCACAAGAAAGCACACGTAGACTTTCAGACTACTCTCGGTGGCCTTTCCTCTCCTGTTGCAAATGATAAAGTGCATTGGGCCAAGGACTGGTTGGTGAATCACATCAAAGGAACCGACTTCCTCTACAAGGGAAAGTTGTGA
>lefaxin_Wpig2_TJBD02
ATGGGTTTTGAAATCCCTGAGCCGTATGTTTGGGACGAAAGTTTCAAAGTTTTTTATGAGAATTTGGATGAGGAGCACAAAGGTCTCTTCCAAGCCATCTTCAATTTGTCCAAATCGCCCGCTGATAATGGCGCCCTAAAGCATCTGAGTAAAGTCATTGATGAACATTTCAGCCATGAAGAGGACATGATGAAGAAGGCCAGTTACTCGGATTTCGATAACCACAAGAAAGCACACGTAGACTTTCAGACTACTCTCGGTGGCCTTTCCTCTCCTGTTGCAAATGATAAAGTGCATTGGGCCAAGGACTGGTTGGTGAATCACATCAAAGGAACCGACTTCCTCTACAAGGGAAAGTTGTGA
>lefaxin_Wpig2_TJBD03
ATGGGTTTTGAAATCCCTGAGCCGTATGTTTGGGACGAAAGTTTCAAAGTTTTTTATGAGAATTTGGATGAGGAGCACAAAGGTCTCTTCCAAGCCATCTTCAATTTGTCCAAATCGCCCGCTGATAATGGCGCCCTAAAGCATCTGAGTAAAGTCATTGATGAACATTTCAGCCATGAAGAGGACATGATGAAGAAGGCCAGTTACTCGGATTTCGATAACCACAAGAAAGCACACGTAGACTTTCAGACTACTCTCGGTGGCCTTTCCTCTCCTGTTGCAAATGATAAAGTGCATTGGGCCAAGGACTGGTTGGTGAATCACATCAAAGGAACCGACTTCCTCTACAAGGGAAAGTTGTGA
>lefaxin_Wpig2_TJBD04
ATGGGTTTTGAAATCCCTGAGCCGTATGTTTGGGACGAAAGTTTCAAAGTTTTTTATGAGAATTTGGATGAGGAGGACAAAGGTCTCTTCCAAGCCATCTTCAATTTGTCCAAATCGCCCGCTGATAATGGCGCCCTAAAGCATCTGAGTAAAGTCATTGATGAACATTTCAGCCATGAAGAGGACATGATGAAGAAGGCCAGTTACTCGGATTTCGATAACCACAAGAAAGCACACGTAGACTTTCAGACTACTCTCGGTGGCCTTTCCTCTCCTGTTGCAAATGATAAAGTGCATTGGGCCAAGGACTGGTTGGTGAATCACATCAAAGGAACCGACTTCCTCTACAAGGGAAAGTTGTGA
>lefaxin_Wpig2_TJBD05
ATGGGTTTTGAAATCCCTGAGCCGTATGTTTGGGACGAAAGTTTCAAAGTTTTTTATGAGAATTTGGATGAGGAGCACAAAGGTCTCTTCCAAGCCATCTTCAATTTGTCCAAATCGCCCGCTGATAATGGCGCCCTAAAGCATCTGAGTAAAGTCATTGATGAACATTTCAGCCATGAAGAGGACATGATGAAGAAGGCCAGTTACTCGGATTTCGATAACCACAAGAAAGCACACGTAGACTTTCAGACTACTCTCGGTGGCCTTTCCTCTCCTGTTGCAAATGATAAAGTGCATTGGGCCAAGGACTGGTTGGTGAATCACATCAAAGGAACCGACTTCCTCTACAAGGGAAAGTTGTGA
>lefaxin_Wpig2_TJBD06
ATGGGTTTTGAAATCCCTGAGCCGTATGTTTGGGACGAAAGTTTCAAAGTTTTTTATGAGAATTTGGATGAGGAGCACAAAGGTCTCTTCCAAGCCATCTTCAATTTGTCCAAATCGCCCGCTGATAATGGCGCCCTAAAGCATCTGAGTAAAGTCATTGATGAACATTTCAGCCATGAAGAGGACATGATGAAGAAGGCCAGTTACTCGGATTTCGATAACCACAAGAAAGCACACGTAGACTTTCAGACTACTCTCGGTGGCCTTTCCTCTCCTGTTGCAAATGATAAAGTGCATTGGGCCAAGGACTGGTTGGTGAATCACATCAAAGGAACCGACTTCCTCTACAAGGGAAAGTTGTGA
>lefaxin_Wpig2_TJBD07
ATGGGTTTTGAAATCCCTGAGCCGTATGTTTGGGACGAAAGTTTCAAAGTTTTTTATGAGAATTTGGATGAGGAGCACAAAGGTCTCTTCCAAGCCATCTTCAATTTGTCCAAATCGCCCGCTGATAATGGCGCCCTAAAGCATCTGAGTAAAGTCATTGATGAACATTTCAGCCATGAAGAGGACATGATGAAGAAGGCCAGTTACTCGGATTTCGATAACCACAAGAAAGCACACGTAGACTTTCAGACTACTCTCGGTGGCCTTTCCTCTCCTGTTGCAAATGATAAAGTGCATTGGGCCAAGGACTGGTTGGTGAATCACATCAAAGGAACCGACTTCCTCTACAAGGGAAAGTTGTGA
>lefaxin_Wpig2_TJBD08
ATGGGTTTTGAAATCCCTGAGCCGTATGTTTGGGACGAAAGTTTCAAAGTTTTTTATGAGAATTTGGATGAGGAGCACAAAGGTCTCTTCCAAGCCATCTTCAATTTGTCCAAATCGCCCGCTGATAATGGCGCCCTAAAGCATCTGAGTAAAGTCATTGATGAACATTTCAGCCATGAAGAGGACATGATGAAGAAGGCCAGTTACTCGGATTTCGATAACCACAAGAAAGCACACGTAGACTTTCAGACTACTCTCGGTGGCCTTTCCTCTCCTGTTGCAAATGATAAAGTGCATTGGGCCAAGGACTGGTTGGTGAATCACATCAAAGGAACCGACTTCCTCTACAAGGGAAAGTTGTGA
>lefaxin_Wpig2_TJBD09
ATGGGTTTTGAAATCCCTGAGCCGTATGTTTGGGACGAAAGTTTCAAAGTTTTTTATGAGAATTTGGATGAGGAGCACAAAGGTCTCTTCCAAGCCATCTTCAATTTGTCCAAATCGCCCGCTGATAATGGCGCCCTAAAGCATCTGAGTAAAGTCATTGATGAACATTTCAGCCATGAAGAGGACATGATGAAGAAGGCCAGTTACTCGGATTTCGATAACCACAAGAAAGCACACGTAGACTTTCAGACTACTCTCGGTGGCCTTTCCTCTCCTGTTGCAAATGATAAAGTGCATTGGGCCAAGGACTGGTTGGTGAATCACATCAAAGGAACCGACTTCCTCTACAAGGGAAAGTTGTGA
>lefaxin_Wpig2_TJBD10
ATGGGTTTTGAAATCCCTGAGCCGTATGTTTGGGACGAAAGTTTCAAAGTTTTTTATGAGAATTTGGATGAGGAGCACAAAGGTCTCTTCCAAGCCATCTTCAATTTGTCCAAATCGCCCGCTGATAATGGCGCCCTAAAGCATCTGAGTAAAGTCATTGATGAACATTTCAGCCATGAAGAGGACATGATGAAGAAGGCCAGTTACTCGGATTTCGATAACCACAAGAAAGCACACGTAGACTTTCAGACTACTCTCGGTGGCCTTTCCTCTCCTGTTGCAAATGATAAAGTGCATTGGGCCAAGGACTGGTTGGTGAATCACATCAAAGGAACCGACTTCCTCTACAAGGGAAAGTTGTGA
>lefaxin_Wpig2_TJBD11
ATGGGTTTTGAAATCCCTGAGCCGTATGTTTGGGACGAAAGTTTCAAAGTTTTTTATGAGAATTTGGATGAGGAGCACAAAGGTCTCTTCCAAGCCATCTTCAATTTGTCCAAATCGCCCGCTGATAATGGCGCCCTAAAGCATCTGAGTAAAGTCATTGATGAACATTTCAGCCATGAAGAGGACATGATGAAGAAGGCCAGTTACTCGGATTTCGATAACCACAAGAAAGCACACGTAGACTTTCAGACTACTCTCGGTGGCCTTTCCTCTCCTGTTGCAAATGATAAAGTGCATTGGGCCAAGGACTGGTTGGTGAATCACATCAAAGGAACCGACTTCCTCTACAAGGGAAAGTTGTGA
>lefaxin_Wpig2_TJBD12
ATGGGTTTTGAAATCCCTGAGCCGTATGTTTGGGACGAAAGTTTCAAAGTTTTTTATGAGAATTTGGATGAGGAGCACAAAGGTCTCTTCCAAGCCATCTTCAATTTGTCCAAATCGCCCGCTGATAATGGCGCCCTAAAGCATCTGAGTAAAGTCATTGATGAACATTTCAGCCATGAAGAGGACATGATGAAGAAGGCCAGTTACTCGGATTTCGATAACCACAAGAAAGCACACGTAGACTTTCAGACTACTCTCGGTGGCCTTTCCTCTCCTGTTGCAAATGATAAAGTGCATTGGGCCAAGGACTGGTTGGTGAATCACATCAAAGGAACCGACTTCCTCTACAAGGGAAAGTTGTGA

>lefaxin_Wpig3_HBWH01
ATGAATCACAGAATTAATACGATACCAGAACCTTACGTTTGGGACGAGTCTTTCAAAGTTTTTTACGAAAGTTTGGATGAGCAACATCAAGGTTTGTTCCAAGCCATATTCAGTTTATCAAGGTATCCAGCAGATGCTGATATTCTGAAACGTTTGGTGGAAACCATGGATGAGCATTTCAAGCATGAAGAGCACCTCCTGGAAATGGCTAACTATGCTGACTTTGATGTTCATAAGGAGGCACACAATGAATTCCAAAGAGAGATTAAAAAAATAACTTCTCCAGTATCTCCAGACTCAGTGCGTTGGATCAAAGAATGGCTAGTGAACCATATAAAGGGGACAGATTTCAAGTACAAAGGAAAATTATTAGCTTAG
>lefaxin_Wpig3_HBWH02
ATGAATCACAGAATTAATACGATACCAGAACCTTACGTTTGGGACGAGTCTTTCAAAGTTTTTTACGAAAGTTTGGATGAGCAACATCAAGGTTTGTTCCAAGCCATATTCAGTTTATCAAGGTATCCAGCAGATGCTGATATTCTGAAACGTTTGGTGGAAACCATGGATGAGCATTTCAAGCATGAAGAGCACCTCCTGGAAATGGCTAACTATGCTGACTTTGATGTTCATAAGGAGGCACACAATGAATTCCAAAGAGAGATTAAAAAAATAACTTCTCCAGTATCTCCAGACTCAGTGCGTTGGATCAAAGAATGGCTAGTGAACCATATAAAGGGGACAGATTTCAAGTACAAAGGAAAATTATTAGCTTAG
>lefaxin_Wpig3_HBWH03
ATGAATCACAGAATTAATACGATACCAGAACCTTACGTTTGGGACGAGTCTTTCAAAGTTTTTTACGAAAGTTTGGATGAGCAACATCAAGGTTTGTTCCAAGCCATATTCAGTTTATCAAGGTATCCAGCAGATGCTGATATTCTGAAACGTTTGGTGGAAACCATGGATGAGCATTTCAAGCATGAAGAGCACCTCCTGGAAATGGCTAACTATGCTGACTTTGATGTTCATAAGGAGGCACACAATGAATTCCAAAGAGAGATTAAAAAAATAACTTCTCCAGTATCTCCAGACTCAGTGCGTTGGATCAAAGAATGGCTAGTGAACCATATAAAGGGGACAGATTTCAAGTACAAAGGAAAATTATTAGCTTAG
>lefaxin_Wpig3_HBWH04
ATGAATCACAGAATTAATACGATACCAGAACCTTACGTTTGGGACGAGTCTTTCAAAGTTTTTTACGAAAGTTTGGATGAGCAACATCAAGGTTTGTTCCAAGCCATATTCAGTTTATCAAGGTATCCAGCAGATGCTGATATTCTGAAACGTTTGGTGGAAACCATGGATGAGCATTTCAAGCATGAAGAGCACCTCCTGGAAATGGCTAACTATGCTGACTTTGATGTTCATAAGGAGGCACACAATGAATTCCAAAGAGAGATTAAAAAAATAACTTCTCCAGTATCTCCAGACTCAGTGCGTTGGATCAAAGAATGGCTAGTGAACCATATAAAGGGGACAGATTTCAAGTACAAAGGAAAATTATTAGCTTAG
>lefaxin_Wpig3_HBWH05
ATGAATCACAGAATTAATACGATACCAGAACCTTACGTTTGGGACGAGTCTTTCAAAGTTTTTTACGAAAGTTTGGATGAGCAACATCAAGGTTTGTTCCAAGCCATATTCAGTTTATCAAGGTATCCAGCAGATGCTGATATTCTGAAACGTTTGGTGGAAACCATGGATGAGCATTTCAAGCATGAAGAGCACCTCCTGGAAATGGCTAACTATGCTGACTTTGATGTTCATAAGGAGGCACACAATGAATTCCAAAGAGAGATTAAAAAAATAACTTCTCCAGTATCTCCAGACTCAGTGCGTTGGATCAAAGAATGGCTAGTGAACCATATAAAGGGGACAGATTTCAAGTACAAAGGAAAATTATTAGCTTAG
>lefaxin_Wpig3_HBWH06
ATGAATCACAGAATTAATACGATACCAGAACCTTACGTTTGGGACGAGTCTTTCAAAGTTTTTTACGAAAGTTTGGATGAGCAACATCAAGGTTTGTTCCAAGCCATATTCAGTTTATCAAGGTATCCAGCAGATGCTGATATTCTGAAACGTTTGGTGGAAACCATGGATGAGCATTTCAAGCATGAAGAGCACCTCCTGGAAATGGCTAACTATGCTGACTTTGATGTTCATAAGGAGGCACACAATGAATTCCAAAGAGAGATTAAAAAAATAACTTCTCCAGTATCTCCAGACTCAGTGCGTTGGATCAAAGAATGGCTAGTGAACCATATAAAGGGGACAGATTTCAAGTACAAAGGAAAATTATTAGCTTAG
>lefaxin_Wpig3_HBWH07
ATGAATCACAGAATTAATACGATACCAGAACCTTACGTTTGGGACGAGTCTTTCAAAGTTTTTTACGAAAGTTTGGATGAGCAACATCAAGGTTTGTTCCAAGCCATATTCAGTTTATCAAGGTATCCAGCAGATGCTGATATTCTGAAACGTTTGGTGGAAACCATGGATGAGCATTTCAAGCATGAAGAGCACCTCCTGGAAATGGCTAACTATGCTGACTTTGATGTTCATAAGGAGGCACACAATGAATTCCAAAGAGAGATTAAAAAAATAACTTCTCCAGTATCTCCAGACTCAGTGCGTTGGATCAAAGAATGGCTAGTGAACCATATAAAGGGGACAGATTTCAAGTACAAAGGAAAATTATTAGCTTAG
>lefaxin_Wpig3_HBWH08
ATGAATCACAGAATTAATACGATACCAGAACCTTACGTTTGGGACGAGTCTTTCAAAGTTTTTTACGAAAGTTTGGATGAGCAACATCAAGGTTTGTTCCAAGCCATATTCAGTTTATCAAGGTATCCAGCAGATGCTGATATTCTGAAACGTTTGGTGGAAACCATGGATGAGCATTTCAAGCATGAAGAGCACCTCCTGGAAATGGCTAACTATGCTGACTTTGATGTTCATAAGGAGGCACACAATGAATTCCAAAGAGAGATTAAAAAAATAACTTCTCCAGTATCTCCAGACTCAGTGCGTTGGATCAAAGAATGGCTAGTGAACCATATAAAGGGGACAGATTTCAAGTACAAAGGAAAATTATTAGCTTAG
>lefaxin_Wpig3_HBWH09
ATGAATCACAGAATTAATACGATACCAGAACCTTACGTTTGGGACGAGTCTTTCAAAGTTTTTTACGAAAGTTTGGATGAGCAACATCAAGGTTTGTTCCAAGCCATATTCAGTTTATCAAGGTATCCAGCAGATGCTGATATTCTGAAACGTTTGGTGGAAACCATGGATGAGCATTTCAAGCATGAAGAGCACCTCCTGGAAATGGCTAACTATGCTGACTTTGATGTTCATAAGGAGGCACACAATGAATTCCAAAGAGAGATTAAAAAAATAACTTCTCCAGTATCTCCAGACTCAGTGCGTTGGATCAAAGAATGGCTAGTGAACCATATAAAGGGGACAGATTTCAAGTACAAAGGAAAATTATTAGCTTAG
>lefaxin_Wpig3_HBWH10
ATGAATCACAGAATTAATACGATACCAGAACCTTACGTTTGGGACGAGTCTTTCAAAGTTTTTTACGAAAGTTTGGATGAGCAACATCAAGGTTTGTTCCAAGCCATATTCAGTTTATCAAGGTATCCAGCAGATGCTGATATTCTGAAACGTTTGGTGGAAACCATGGATGAGCATTTCAAGCATGAAGAGCACCTCCTGGAAATGGCTAACTATGCTGACTTTGATGTTCATAAGGAGGCACACAATGAATTCCAAAGAGAGATTAAAAAAATAACTTCTCCAGTATCTCCAGACTCAGTGCGTTGGATCAAAGAATGGCTAGTGAACCATATAAAGGGGACAGATTTCAAGTACAAAGGAAAATTATTAGCTTAG
>lefaxin_Wpig3_HBWH11
ATGAATCACAGAATTAATACGATACCAGAACCTTACGTTTGGGACGAGTCTTTCAAAGTTTTTTACGAAAGTTTGGATGAGCAACATCAAGGTTTGTTCCAAGCCATATTCAGTTTATCAAGGTATCCAGCAGATGCTGATATTCTGAAACGTTTGGTGGAAACCATGGATGAGCATTTCAAGCATGAAGAGCACCTCCTGGAAATGGCTAACTATGCTGACTTTGATGTTCATAAGGAGGCACACAATGAATTCCAAAGAGAGATTAAAAAAATAACTTCTCCAGTATCTCCAGACTCAGTGCGTTGGATCAAAGAATGGCTAGTGAACCATATAAAGGGGACAGATTTCAAGTACAAAGGAAAATTATTAGCTTAG
>lefaxin_Wpig3_HBWH12
ATGAATCACAGAATTAATACGATACCAGAACCTTACGTTTGGGACGAGTCTTTCAAAGTTTTTTACGAAAGTTTGGATGAGCAACATCAAGGTTTGTTCCAAGCCATATTCAGTTTATCAAGGTATCCAGCAGATGCTGATATTCTGAAACGTTTGGTGGAAACCATGGATGAGCATTTCAAGCATGAAGAGCACCTCCTGGAAATGGCTAACTATGCTGACTTTGATGTTCATAAGGAGGCACACAATGAATTCCAAAGAGAGATTAAAAAAATAACTTCTCCAGTATCTCCAGACTCAGTGCGTTGGATCAAAGAATGGCTAGTGAACCATATAAAGGGGACAGATTTCAAGTACAAAGGAAAATTATTAGCTTAG
>lefaxin_Wpig3_SCYB01
ATGAATCACAGAATTAATACGATACCAGAACCTTACGTTTGGGACGAGTCTTTCAAAGTTTTTTACGAAAGTTTGGATGAGCAACATCAAGGTTTGTTCCAAGCCATATTCAGTTTATCAAGGTATCCAGCAGATGCTGATATTCTGAAACGTTTGGTGGAAACCATGGATGAGCATTTCAAGCATGAAGAGCACCTCCTGGAAATGGCTAACTATGCTGACTTTGATGTTCATAAGGAGGCACACAATGAATTCCAAAGAGAGATTAAAAAAATAACTTCTCCAGTATCTCCAGACTCAGTGCGTTGGATCAAAGAATGGCTAGTGAACCATATAAAGGGGACAGATTTCAAGTACAAAGGAAAATTATTAGCTTAG
>lefaxin_Wpig3_SCYB02
ATGAATCACAGAATTAATACGATACCAGAACCTTACGTTTGGGACGAGTCTTTCAAAGTTTTTTACGAAAGTTTGGATGAGCAACATCAAGGTTTGTTCCAAGCCATATTCAGTTTATCAAGGTATCCAGCAGATGCTGATATTCTGAAACGTTTGGTGGAAACCATGGATGAGCATTTCAAGCATGAAGAGCACCTCCTGGAAATGGCTAACTATGCTGACTTTGATGTTCATAAGGAGGCACACAATGAATTCCAAAGAGAGATTAAAAAAATAACTTCTCCAGTATCTCCAGACTCAGTGCGTTGGATCAAAGAATGGCTAGTGAACCATATAAAGGGGACAGATTTCAAGTACAAAGGAAAATTATTAGCTTAG
>lefaxin_Wpig3_SCYB03
ATGAATCACAGAATTAATACGATACCAGAACCTTACGTTTGGGACGAGTCTTTCAAAGTTTTTTACGAAAGTTTGGATGAGCAACATCAAGGTTTGTTCCAAGCCATATTCAGTTTATCAAGGTATCCAGCAGATGCTGATATTCTGAAACGTTTGGTGGAAACCATGGATGAGCATTTCAAGCATGAAGAGCACCTCCTGGAAATGGCTAACTATGCTGACTTTGATGTTCATAAGGAGGCACACAATGAATTCCAAAGAGAGATTAAAAAAATAACTTCTCCAGTATCTCCAGACTCAGTGCGTTGGATCAAAGAATGGCTAGTGAACCATATAAAGGGGACAGATTTCAAGTACAAAGGAAAATTATTAGCTTAG
>lefaxin_Wpig3_SCYB04
ATGAATCACAGAATTAATACGATACCAGAACCTTACGTTTGGGACGAGTCTTTCAAAGTTTTTTACGAAAGTTTGGATGAGCAACATCAAGGTTTGTTCCAAGCCATATTCAGTTTATCAAGGTATCCAGCAGATGCTGATATTCTGAAACGTTTGGTGGAAACCATGGATGAGCATTTCAAGCATGAAGAGCACCTCCTGGAAATGGCTAACTATGCTGACTTTGATGTTCATAAGGAGGCACACAATGAATTCCAAAGAGAGATTAAAAAAATAACTTCTCCAGTATCTCCAGACTCAGTGCGTTGGATCAAAGAATGGCTAGTGAACCATATAAAGGGGACAGATTTCAAGTACAAAGGAAAATTATTAGCTTAG
>lefaxin_Wpig3_SCYB05
ATGAATCACAGAATTAATACGATACCAGAACCTTACGTTTGGGACGAGTCTTTCAAAGTTTTTTACGAAAGTTTGGATGAGCAACATCAAGGTTTGTTCCAAGCCATATTCAGTTTATCAAGGTATCCAGCAGATGCTGATATTCTGAAACGTTTGGTGGAAACCATGGATGAGCATTTCAAGCATGAAGAGCACCTCCTGGAAATGGCTAACTATGCTGACTTTGATGTTCATAAGGAGGCACACAATGAATTCCAAAGAGAGATTAAAAAAATAACTTCTCCAGTATCTCCAGACTCAGTGCGTTGGATCAAAGAATGGCTAGTGAACCATATAAAGGGGACAGATTTCAAGTACAAAGGAAAATTATTAGCTTAG
>lefaxin_Wpig3_SCYB06
ATGAATCACAGAATTAATACGATACCAGAACCTTACGTTTGGGACGAGTCTTTCAAAGTTTTTTACGAAAGTTTGGATGAGCAACATCAAGGTTTGTTCCAAGCCATATTCAGTTTATCAAGGTATCCAGCAGATGCTGATATTCTGAAACGTTTGGTGGAAACCATGGATGAGCATTTCAAGCATGAAGAGCACCTCCTGGAAATGGCTAACTATGCTGACTTTGACGTTCATAAGGAGGCACACAATGAATTCCAAAGAGAGATTAAAAAAATAACTTCTCCAGTATCTCCAGACTCAGTGCGTTGGATCAAAGAATGGCTAGTGAACCATATAAAGGGGACAGATTTCAAGTACAAAGGAAAATTATTAGCTTAG
>lefaxin_Wpig3_SCYB07
ATGAATCACAGAATTAATACGATACCAGAACCTTACGTTTGGGACGAGTCTTTCAAAGTTTTTTACGAAAGTTTGGATGAGCAACATCAAGGTTTGTTCCAAGCCATATTCAGTTTATCAAGGTATCCAGCAGATGCTGATATTCTGAAACGTTTGGTGGAAACCATGGATGAGCATTTCAAGCATGAAGAGCACCTCCTGGAAATGGCTAACTATGCTGACTTTGATGTTCATAAGGAGGCACACAATGAATTCCAAAGAGAGATTAAAAAAATAACTTCTCCAGTATCTCCAGACTCAGTGCGTTGGATCAAAGAATGGCTAGTGAACCATATAAAGGGGACAGATTTCAAGTACAAAGGAAAATTATTAGCTTAG
>lefaxin_Wpig3_SCYB08
ATGAATCACAGAATTAATACGATACCAGAACCTTACGTTTGGGACGAGTCTTTCAAAGTTTTTTACGAAAGTTTGGATGAGCAACATCAAGGTTTGTTCCAAGCCATATTCAGTTTATCAAGGTATCCAGCAGATGCTGATATTCTGAAACGTTTGGTGGAAACCATGGATGAGCATTTCAAGCATGAAGAGCACCTCCTGGAAATGGCTAACTATGCTGACTTTGACGTTCATAAGGAGGCACACAATGAATTCCAAAGAGAGATTAAAAAAATAACTTCTCCAGTATCTCCAGACTCAGTGCGTTGGATCAAAGAATGGCTAGTGAACCATATAAAGGGGACAGATTTCAAGTACAAAGGAAAATTATTAGCTTAG
>lefaxin_Wpig3_SCYB09
ATGAATCACAGAATTAATACGATACCAGAACCTTACGTTTGGGACGAGTCTTTCAAAGTTTTTTACGAAAGTTTGGATGAGCAACATCAAGGTTTGTTCCAAGCCATATTCAGTTTATCAAGGTATCCAGCAGATGCTGATATTCTGAAACGTTTGGTGGAAACCATGGATGAGCATTTCAAGCATGAAGAGCACCTCCTGGAAATGGCTAACTATGCTGACTTTGATGTTCATAAGGAGGCACACAATGAATTCCAAAGAGAGATTAAAAAAATAACTTCTCCAGTATCTCCAGACTCAGTGCGTTGGATCAAAGAATGGCTAGTGAACCATATAAAGGGGACAGATTTCAAGTACAAAGGAAAATTATTAGCTTAG
>lefaxin_Wpig3_SCYB10
ATGAATCACAGAATTAATACGATACCAGAACCTTACGTTTGGGACGAGTCTTTCAAAGTTTTTTACGAAAGTTTGGATGAGCAACATCAAGGTTTGTTCCAAGCCATATTCAGTTTATCAAGGTATCCAGCAGATGCTGATATTCTGAAACGTTTGGTGGAAACCATGGATGAGCATTTCAAGCATGAAGAGCACCTCCTGGAAATGGCTAACTATGCTGACTTTGACGTTCATAAGGAGGCACACAATGAATTCCAAAGAGAGATTAAAAAAATAACTTCTCCAGTATCTCCAGACTCAGTGCGTTGGATCAAAGAATGGCTAGTGAACCATATAAAGGGGACAGATTTCAAGTACAAAGGAAAATTATTAGCTTAG
>lefaxin_Wpig3_SCYB11
ATGAATCACAGAATTAATACGATACCAGAACCTTACGTTTGGGACGAGTCTTTCAAAGTTTTTTACGAAAGTTTGGATGAGCAACATCAAGGTTTGTTCCAAGCCATATTCAGTTTATCAAGGTATCCAGCAGATGCTGATATTCTGAAACGTTTGGTGGAAACCATGGATGAGCATTTCAAGCATGAAGAGCACCTCCTGGAAATGGCTAACTATGCTGACTTTGACGTTCATAAGGAGGCACACAATGAATTCCAAAGAGAGATTAAAAAAATAACTTCTCCAGTATCTCCAGACTCAGTGCGTTGGATCAAAGAATGGCTAGTGAACCATATAAAGGGGACAGATTTCAAGTACAAAGGAAAATTATTAGCTTAG
>lefaxin_Wpig3_TJBD01
ATGAATCACAGAATTAATACGATACCAGAACCTTACGTTTGGGACGAGTCTTTCAAAGTTTTTTACGAAAGTTTGGATGAGCAACATCAAGGTTTGTTCCAAGCCATATTCAGTTTATCAAGGTATCCAGCAGATGCTGATATTCTGAAACGTTTGGTGGAAACCATGGATGAGCATTTCAAGCATGAAGAGCACCTCCTGGAAATGGCTAACTATGCTGACTTTGATGTTCATAAGGAGGCACACAATGAATTCCAAAGAGAGATTAAAAAAATAACTTCTCCAGTATCTCCAGACTCAGTGCGTTGGATCAAAGAATGGCTAGTGAACCATATAAAGGGGACAGATTTCAAGTACAAAGGAAAATTATTAGCTTAG
>lefaxin_Wpig3_TJBD02
ATGAATCACAGAATTAATACGATACCAGAACCTTACGTTTGGGACGAGTCTTTCAAAGTTTTTTACGAAAGTTTGGATGAGCAACATCAAGGTTTGTTCCAAGCCATATTCAGTTTATCAAGGTATCCAGCAGATGCTGATATTCTGAAACGTTTGGTGGAAACCATGGATGAGCATTTCAAGCATGAAGAGCACCTCCTGGAAATGGCTAACTATGCTGACTTTGATGTTCATAAGGAGGCACACAATGAATTCCAAAGAGAGATTAAAAAAATAACTTCTCCAGTATCTCCAGACTCAGTGCGTTGGATCAAAGAATGGCTAGTGAACCATATAAAGGGGACAGATTTCAAGTACAAAGGAAAATTATTAGCTTAG
>lefaxin_Wpig3_TJBD03
ATGAATCACAGAATTAATACGATACCAGAACCTTACGTTTGGGACGAGTCTTTCAAAGTTTTTTACGAAAGTTTGGATGAGCAACATCAAGGTTTGTTCCAAGCCATATTCAGTTTATCAAGGTATCCAGCAGATGCTGATATTCTGAAACGTTTGGTGGAAACCATGGATGAGCATTTCAAGCATGAAGAGCACCTCCTGGAAATGGCTAACTATGCTGACTTTGATGTTCATAAGGAGGCACACAATGAATTCCAAAGAGAGATTAAAAAAATAACTTCTCCAGTATCTCCAGACTCAGTGCGTTGGATCAAAGAATGGCTAGTGAACCATATAAAGGGGACAGATTTCAAGTACAAAGGAAAATTATTAGCTTAG
>lefaxin_Wpig3_TJBD04
ATGAATCACAGAATTAATACGATACCAGAACCTTACGTTTGGGACGAGTCTTTCAAAGTTTTTTACGAAAGTTTGGATGAGCAACATCAAGGTTTGTTCCAAGCCATATTCAGTTTATCAAGGTATCCAGCAGATGCTGATATTCTGAAACGTTTGGTGGAAACCATGGATGAGCATTTCAAGCATGAAGAGCACCTCCTGGAAATGGCTAACTATGCTGACTTTGATGTTCATAAGGAGGCACACAATGAATTCCAAAGAGAGATTAAAAAAATAACTTCTCCAGTATCTCCAGACTCAGTGCGTTGGATCAAAGAATGGCTAGTGAACCATATAAAGGGGACAGATTTCAAGTACAAAGGAAAATTATTAGCTTAG
>lefaxin_Wpig3_TJBD05
ATGAATCACAGAATTAATACGATACCAGAACCTTACGTTTGGGACGAGTCTTTCAAAGTTTTTTACGAAAGTTTGGATGAGCAACATCAAGGTTTGTTCCAAGCCATATTCAGTTTATCAAGGTATCCAGCAGATGCTGATATTCTGAAACGTTTGGTGGAAACCATGGATGAGCATTTCAAGCATGAAGAGCACCTCCTGGAAATGGCTAACTATGCTGACTTTGACGTTCATAAGGAGGCACACAATGAATTCCAAAGAGAGATTAAAAAAATAACTTCTCCAGTATCTCCAGACTCAGTGCGTTGGATCAAAGAATGGCTAGTGAACCATATAAAGGGGACAGATTTCAAGTACAAAGGAAAATTATTAGCTTAG
>lefaxin_Wpig3_TJBD06
ATGAATCACAGAATTAATACGATACCAGAACCTTACGTTTGGGACGAGTCTTTCAAAGTTTTTTACGAAAGTTTGGATGAGCAACATCAAGGTTTGTTCCAAGCCATATTCAGTTTATCAAGGTATCCAGCAGATGCTGATATTCTGAAACGTTTGGTGGAAACCATGGATGAGCATTTCAAGCATGAAGAGCACCTCCTGGAAATGGCTAACTATGCTGACTTTGATGTTCATAAGGAGGCACACAATGAATTCCAAAGAGAGATTAAAAAAATAACTTCTCCAGTATCTCCAGACTCAGTGCGTTGGATCAAAGAATGGCTAGTGAACCATATAAAGGGGACAGATTTCAAGTACAAAGGAAAATTATTAGCTTAG
>lefaxin_Wpig3_TJBD07
ATGAATCACAGAATTAATACGATACCAGAACCTTACGTTTGGGACGAGTCTTTCAAAGTTTTTTACGAAAGTTTGGATGAGCAACATCAAGGTTTGTTCCAAGCCATATTCAGTTTATCAAGGTATCCAGCAGATGCTGATATTCTGAAACGTTTGGTGGAAACCATGGATGAGCATTTCAAGCATGAAGAGCACCTCCTGGAAATGGCTAACTATGCTGACTTTGATGTTCATAAGGAGGCACACAATGAATTCCAAAGAGAGATTAAAAAAATAACTTCTCCAGTATCTCCAGACTCAGTGCGTTGGATCAAAGAATGGCTAGTGAACCATATAAAGGGGACAGATTTCAAGTACAAAGGAAAATTATTAGCTTAG
>lefaxin_Wpig3_TJBD08
ATGAATCACAGAATTAATACGATACCAGAACCTTACGTTTGGGACGAGTCTTTCAAAGTTTTTTACGAAAGTTTGGATGAGCAACATCAAGGTTTGTTCCAAGCCATATTCAGTTTATCAAGGTATCCAGCAGATGCTGATATTCTGAAACGTTTGGTGGAAACCATGGATGAGCATTTCAAGCATGAAGAGCACCTCCTGGAAATGGCTAACTATGCTGACTTTGATGTTCATAAGGAGGCACACAATGAATTCCAAAGAGAGATTAAAAAAATAACTTCTCCAGTATCTCCAGACTCAGTGCGTTGGATCAAAGAATGGCTAGTGAACCATATAAAGGGGACAGATTTCAAGTACAAAGGAAAATTATTAGCTTAG
>lefaxin_Wpig3_TJBD09
ATGAATCACAGAATTAATACGATACCAGAACCTTACGTTTGGGACGAGTCTTTCAAAGTTTTTTACGAAAGTTTGGATGAGCAACATCAAGGTTTGTTCCAAGCCATATTCAGTTTATCAAGGTATCCAGCAGATGCTGATATTCTGAAACGTTTGGTGGAAACCATGGATGAGCATTTCAAGCATGAAGAGCACCTCCTGGAAATGGCTAACTATGCTGACTTTGATGTTCATAAGGAGGCACACAATGAATTCCAAAGAGAGATTAAAAAAATAACTTCTCCAGTATCTCCAGACTCAGTGCGTTGGATCAAAGAATGGCTAGTGAACCATATAAAGGGGACAGATTTCAAGTACAAAGGAAAATTATTAGCTTAG
>lefaxin_Wpig3_TJBD10
ATGAATCACAGAATTAATACGATACCAGAACCTTACGTTTGGGACGAGTCTTTCAAAGTTTTTTACGAAAGTTTGGATGAGCAACATCAAGGTTTGTTCCAAGCCATATTCAGTTTATCAAGGTATCCAGCAGATGCTGATATTCTGAAACGTTTGGTGGAAACCATGGATGAGCATTTCAAGCATGAAGAGCACCTCCTGGAAATGGCTAACTATGCTGACTTTGATGTTCATAAGGAGGCACACAATGAATTCCAAAGAGAGATTAAAAAAATAACTTCTCCAGTATCTCCAGACTCAGTGCGTTGGATCAAAGAATGGCTAGTGAACCATATAAAGGGGACAGATTTCAAGTACAAAGGAAAATTATTAGCTTAG
>lefaxin_Wpig3_TJBD11
ATGAATCACAGAATTAATACGATACCAGAACCTTACGTTTGGGACGAGTCTTTCAAAGTTTTTTACGAAAGTTTGGATGAGCAACATCAAGGTTTGTTCCAAGCCATATTCAGTTTATCAAGGTATCCAGCAGATGCTGATATTCTGAAACGTTTGGTGGAAACCATGGATGAGCATTTCAAGCATGAAGAGCACCTCCTGGAAATGGCTAACTATGCTGACTTTGATGTTCATAAGGAGGCACACAATGAATTCCAAAGAGAGATTAAAAAAATAACTTCTCCAGTATCTCCAGACTCAGTGCGTTGGATCAAAGAATGGCTAGTGAACCATATAAAGGGGACAGATTTCAAGTACAAAGGAAAATTATTAGCTTAG
>lefaxin_Wpig3_TJBD12
ATGAATCACAGAATTAATACGATACCAGAACCTTACGTTTGGGACGAGTCTTTCAAAGTTTTTTACGAAAGTTTGGATGAGCAACATCAAGGTTTGTTCCAAGCCATATTCAGTTTATCAAGGTATCCAGCAGATGCTGATATTCTGAAACGTTTGGTGGAAACCATGGATGAGCATTTCAAGCATGAAGAGCACCTCCTGGAAATGGCTAACTATGCTGACTTTGATGTTCATAAGGAGGCACACAATGAATTCCAAAGAGAGATTAAAAAAATAACTTCTCCAGTATCTCCAGACTCAGTGCGTTGGATCAAAGAATGGCTAGTGAACCATATAAAGGGGACAGATTTCAAGTACAAAGGAAAATTATTAGCTTAG
